# Supplementary material for: (Z)-Methyl 2-[(4-bromo-2-formyl­phen­oxy)meth­yl]-3-o-tolyl­acrylate
Source: Acta Crystallogr Sect E Struct Rep Online. 2011 Sep 20;67(Pt 10):o2690. doi: 10.1107/S1600536811037731 (PMC3201264; doi:10.1107/S1600536811037731)
Supplement: Supplementary file 1 [file e-67-o2690-sup1.cif]

##############################################################################
#                                                                            #
# This CIF contains the data in a paper accepted for publication in          #
# Acta Crystallographica Section E. It conforms to the requirements of       #
# Notes for Authors for Acta Crystallographica Section E, and has been       #
# peer reviewed under the auspices of the IUCr Commission on Journals.       #
#                                                                            #
# Full details of the Crystallographic Information File format               #
# are given in the paper "The Crystallographic Information File (CIF):       #
# a New Standard Archive File for Crystallography" by S. R. Hall, F. H.      #
# Allen and I. D. Brown [Acta Cryst. (1991), A47, 655-685].                  #
#                                                                            #
# The current version of the core CIF dictionary is obtainable from          #
# ftp://ftp.iucr.org/pub/cif_core.dic.                                       #
#                                                                            #
# Software is freely available for graphical display of the structure(s)     #
# in this CIF. For information consult the CIF software page                 #
# http://www.iucr.org/resources/cif/software.                                #
#                                                                            #
# This file may be used for bona fide research purposes within the           #
# scientific community so long as proper attribution is given to the journal # 
# article from which it was obtained.                                        #
#                                                                            #
##############################################################################
data_global
_audit_creation_method     SHELXL-97
_journal_date_recd_electronic     2011-09-11
_journal_date_accepted     2011-09-15
_journal_name_full     'Acta Crystallographica, Section E'
_journal_year     2011
_journal_volume     67
_journal_issue     10
_journal_page_first     o2690
_journal_page_last     o2690
_journal_paper_category     QO
_journal_coeditor_code     BT5640
_publ_contact_author_name     'S. Murugavel'
_publ_contact_author_address
;
  Department of  Physics
  Thanthai Periyar Government Institute of Technology
  Vellore 632 002
  India
;
_publ_contact_author_email     'smurugavel27@gmail.com'
_publ_contact_author_fax     '0416 091 2266652'
_publ_contact_author_phone     '091 9790084145'
_publ_section_title
;
(<i>Z</i>)-Methyl 2-[(4-bromo-2-formylphenoxy)methyl]-3-<i>o</i>-tolylacrylate
;
loop_
    _publ_author_name
    _publ_author_address
    'S. Vijayakumar'
;
Department of Physics
Sri Balaji Chokkalingam Engineering College
Arni
Thiruvannamalai 632 317
India
;
    'R. Madhanraj'
;
Department of Physics
Ranipettai Engineering College
Thenkadapathangal
Walaja 632 513
India
;
    'S. Murugavel'
;
Department of  Physics
Thanthai Periyar Government Institute of Technology
Vellore 632 002
India
;
    'R. Selvakumar'
;
Department of Organic Chemistry
University of Madras
Maraimalai Campus
Chennai 600 025
India
;
    'M. Bakthadoss'
;
Department of Organic Chemistry
University of Madras
Maraimalai Campus
Chennai 600 025
India
;
data_I
_audit_creation_method     SHELXL-97
_chemical_name_systematic
;
(<i>Z</i>)-Methyl 2-[(4-bromo-2-formylphenoxy)methyl]-3-<i>o</i>-tolylacrylate
;
_chemical_name_common     ?
_chemical_formula_moiety     'C19 H17 Br O4'
_chemical_formula_sum     'C19 H17 Br O4'
_chemical_formula_iupac     'C19 H17 Br O4'
_chemical_formula_weight     389.24
_chemical_melting_point     ?
_symmetry_cell_setting     triclinic
_symmetry_space_group_name_H-M     'P -1'
_symmetry_space_group_name_Hall     '-P 1'
loop_
    _symmetry_equiv_pos_as_xyz
    'x, y, z'
    '-x, -y, -z'
_cell_length_a     8.0114(2)
_cell_length_b     8.6138(2)
_cell_length_c     13.4827(4)
_cell_angle_alpha     96.4660(10)
_cell_angle_beta     97.1850(10)
_cell_angle_gamma     106.546(2)
_cell_volume     874.08(4)
_cell_formula_units_Z     2
_cell_measurement_reflns_used     5491
_cell_measurement_theta_min     1.5
_cell_measurement_theta_max     30.8
_cell_measurement_temperature     293(2)
_exptl_crystal_description     'Block'
_exptl_crystal_colour     'Colourless'
_exptl_crystal_size_max     0.25
_exptl_crystal_size_mid     0.23
_exptl_crystal_size_min     0.18
_exptl_crystal_density_diffrn     1.479
_exptl_crystal_density_meas     ?
_exptl_crystal_density_method     'not measured'
_exptl_crystal_F_000     396
_exptl_absorpt_coefficient_mu     2.370
_exptl_absorpt_correction_type     multi-scan
_exptl_absorpt_process_details     '(SADABS; Sheldrick, 1996)'
_exptl_absorpt_correction_T_min     0.547
_exptl_absorpt_correction_T_max     0.653
_exptl_special_details
;
;
_diffrn_ambient_temperature     293(2)
_diffrn_radiation_type     MoK\a
_diffrn_radiation_wavelength     0.71073
_diffrn_radiation_source     'fine-focus sealed tube'
_diffrn_radiation_monochromator     graphite
_diffrn_measurement_device_type     'Bruker APEXII CCD'
_diffrn_measurement_method     \w
_diffrn_detector_area_resol_mean     10.0
_diffrn_reflns_number     21788
_diffrn_reflns_av_R_equivalents     0.0254
_diffrn_reflns_av_sigmaI/netI     0.0331
_diffrn_reflns_theta_min     2.50
_diffrn_reflns_theta_max     30.81
_diffrn_reflns_theta_full     25.00
_diffrn_measured_fraction_theta_max     0.991
_diffrn_measured_fraction_theta_full     1.000
_diffrn_reflns_limit_h_min     -11
_diffrn_reflns_limit_h_max     8
_diffrn_reflns_limit_k_min     -9
_diffrn_reflns_limit_k_max     12
_diffrn_reflns_limit_l_min     -19
_diffrn_reflns_limit_l_max     19
_diffrn_standards_number     .
_diffrn_standards_interval_count     .
_diffrn_standards_interval_time     .
_diffrn_standards_decay_%     .
_refine_special_details
;
 Refinement of F^2^ against ALL reflections.  The weighted R-factor wR and
 goodness of fit S are based on F^2^, conventional R-factors R are based
 on F, with F set to zero for negative F^2^. The threshold expression of
 F^2^ > 2sigma(F^2^) is used only for calculating R-factors(gt) etc. and is
 not relevant to the choice of reflections for refinement.  R-factors based
 on F^2^ are statistically about twice as large as those based on F, and R-
 factors based on ALL data will be even larger.
;
_reflns_number_total     5440
_reflns_number_gt     2870
_reflns_threshold_expression     I>2\s(I)
_refine_ls_structure_factor_coef     Fsqd
_refine_ls_matrix_type     full
_refine_ls_R_factor_all     0.0985
_refine_ls_R_factor_gt     0.0428
_refine_ls_wR_factor_gt     0.1069
_refine_ls_wR_factor_ref     0.1251
_refine_ls_goodness_of_fit_ref     1.017
_refine_ls_restrained_S_all     1.017
_refine_ls_number_reflns     5440
_refine_ls_number_parameters     219
_refine_ls_number_restraints     0
_refine_ls_hydrogen_treatment     constr
_refine_ls_weighting_scheme     calc
_refine_ls_weighting_details
         'calc w=1/[\s^2^(Fo^2^)+(0.0517P)^2^+0.2207P] where P=(Fo^2^+2Fc^2^)/3'
_atom_sites_solution_hydrogens     geom
_atom_sites_solution_primary     direct
_atom_sites_solution_secondary     difmap
_refine_ls_shift/su_max     0.000
_refine_ls_shift/su_mean     0.000
_refine_diff_density_max     0.605
_refine_diff_density_min     -0.608
_refine_ls_extinction_method     none
_refine_ls_extinction_coef     ?
loop_
    _atom_type_symbol
    _atom_type_description
    _atom_type_scat_dispersion_real
    _atom_type_scat_dispersion_imag
    _atom_type_scat_source
    'C' 'C' 0.0033 0.0016
                         'International Tables Vol C Tables 4.2.6.8 and 6.1.1.4'
    'H' 'H' 0.0000 0.0000
                         'International Tables Vol C Tables 4.2.6.8 and 6.1.1.4'
    'O' 'O' 0.0106 0.0060
                         'International Tables Vol C Tables 4.2.6.8 and 6.1.1.4'
    'Br' 'Br' -0.2901 2.4595
                         'International Tables Vol C Tables 4.2.6.8 and 6.1.1.4'
_computing_data_collection     'APEX2 (Bruker, 2004)'
_computing_cell_refinement     'APEX2 and SAINT (Bruker, 2004)'
_computing_data_reduction     'SAINT and XPREP (Bruker, 2004)'
_computing_structure_solution     'SHELXS97 (Sheldrick, 2008)'
_computing_structure_refinement     'SHELXL97 (Sheldrick, 2008)'
_computing_molecular_graphics     'ORTEP-3 (Farrugia, 1997)'
_computing_publication_material
                            'SHELXL97 (Sheldrick, 2008) and PLATON (Spek, 2009)'
loop_
    _atom_site_type_symbol
    _atom_site_label
    _atom_site_fract_x
    _atom_site_fract_y
    _atom_site_fract_z
    _atom_site_U_iso_or_equiv
    _atom_site_adp_type
    _atom_site_calc_flag
    _atom_site_refinement_flags
    _atom_site_occupancy
    _atom_site_symmetry_multiplicity
    _atom_site_disorder_assembly
    _atom_site_disorder_group
    C C1 0.5938(3) 0.6570(2) 0.44131(14) 0.0451(4) Uani d . 1 1 . .
    C C2 0.6433(3) 0.7625(3) 0.53364(16) 0.0582(6) Uani d . 1 1 . .
    H H2 0.5581 0.7944 0.5644 0.070 Uiso calc R 1 1 . .
    C C3 0.8167(4) 0.8193(3) 0.57901(16) 0.0628(6) Uani d . 1 1 . .
    C C4 0.9439(3) 0.7725(3) 0.53421(17) 0.0620(6) Uani d . 1 1 . .
    H H4 1.0614 0.8124 0.5654 0.074 Uiso calc R 1 1 . .
    C C5 0.8989(3) 0.6674(3) 0.44374(16) 0.0522(5) Uani d . 1 1 . .
    H H5 0.9853 0.6360 0.4140 0.063 Uiso calc R 1 1 . .
    C C6 0.7237(2) 0.6087(2) 0.39719(14) 0.0419(4) Uani d . 1 1 . .
    C C7 0.7942(2) 0.4478(2) 0.26070(15) 0.0460(4) Uani d . 1 1 . .
    H H7A 0.8629 0.4046 0.3086 0.055 Uiso calc R 1 1 . .
    H H7B 0.8741 0.5375 0.2364 0.055 Uiso calc R 1 1 . .
    C C8 0.6943(3) 0.3164(2) 0.17415(15) 0.0462(4) Uani d . 1 1 . .
    C C9 0.6192(3) 0.1482(3) 0.19567(16) 0.0514(5) Uani d . 1 1 . .
    C C10 0.5959(4) -0.0215(3) 0.3216(2) 0.0829(8) Uani d . 1 1 . .
    H H10A 0.4703 -0.0646 0.3009 0.124 Uiso calc R 1 1 . .
    H H10B 0.6242 -0.0147 0.3936 0.124 Uiso calc R 1 1 . .
    H H10C 0.6521 -0.0925 0.2885 0.124 Uiso calc R 1 1 . .
    C C11 0.4093(3) 0.6015(3) 0.39152(18) 0.0588(6) Uani d . 1 1 . .
    H H11 0.3784 0.5237 0.3333 0.071 Uiso calc R 1 1 . .
    C C12 0.6729(3) 0.3375(3) 0.07702(15) 0.0494(5) Uani d . 1 1 . .
    H H12 0.6170 0.2431 0.0304 0.059 Uiso calc R 1 1 . .
    C C13 0.7263(2) 0.4903(3) 0.03471(15) 0.0490(5) Uani d . 1 1 . .
    C C14 0.7153(3) 0.6369(3) 0.08434(18) 0.0598(5) Uani d . 1 1 . .
    H H14 0.6751 0.6385 0.1461 0.072 Uiso calc R 1 1 . .
    C C15 0.7630(4) 0.7799(3) 0.0434(2) 0.0711(7) Uani d . 1 1 . .
    H H15 0.7554 0.8770 0.0775 0.085 Uiso calc R 1 1 . .
    C C16 0.8218(4) 0.7776(3) -0.0476(2) 0.0743(7) Uani d . 1 1 . .
    H H16 0.8566 0.8742 -0.0747 0.089 Uiso calc R 1 1 . .
    C C17 0.8297(3) 0.6337(3) -0.09913(18) 0.0651(6) Uani d . 1 1 . .
    H H17 0.8673 0.6340 -0.1617 0.078 Uiso calc R 1 1 . .
    C C18 0.7828(3) 0.4878(3) -0.06005(15) 0.0531(5) Uani d . 1 1 . .
    C C19 0.7942(3) 0.3325(3) -0.11804(17) 0.0655(6) Uani d . 1 1 . .
    H H19A 0.8274 0.3532 -0.1824 0.098 Uiso calc R 1 1 . .
    H H19B 0.6814 0.2499 -0.1283 0.098 Uiso calc R 1 1 . .
    H H19C 0.8810 0.2951 -0.0804 0.098 Uiso calc R 1 1 . .
    O O1 0.5339(3) 0.0321(2) 0.13521(13) 0.0794(5) Uani d . 1 1 . .
    O O2 0.6575(2) 0.13951(18) 0.29434(12) 0.0652(4) Uani d . 1 1 . .
    O O3 0.66638(17) 0.50451(17) 0.30849(10) 0.0497(3) Uani d . 1 1 . .
    O O4 0.2955(2) 0.6501(3) 0.42096(16) 0.0877(6) Uani d . 1 1 . .
    Br Br1 0.88459(5) 0.96282(4) 0.70416(2) 0.10598(18) Uani d . 1 1 . .
loop_
    _atom_site_aniso_label
    _atom_site_aniso_U_11
    _atom_site_aniso_U_22
    _atom_site_aniso_U_33
    _atom_site_aniso_U_12
    _atom_site_aniso_U_13
    _atom_site_aniso_U_23
    C1 0.0500(11) 0.0487(11) 0.0443(10) 0.0191(9) 0.0157(9) 0.0186(8)
    C2 0.0751(16) 0.0628(13) 0.0495(11) 0.0316(12) 0.0236(11) 0.0185(10)
    C3 0.0861(18) 0.0606(13) 0.0405(10) 0.0204(12) 0.0117(11) 0.0069(9)
    C4 0.0599(13) 0.0636(14) 0.0521(12) 0.0087(11) -0.0021(10) 0.0051(10)
    C5 0.0449(11) 0.0578(12) 0.0510(11) 0.0123(10) 0.0073(9) 0.0060(9)
    C6 0.0445(10) 0.0420(10) 0.0391(9) 0.0107(8) 0.0080(8) 0.0116(8)
    C7 0.0394(10) 0.0467(10) 0.0528(11) 0.0139(8) 0.0105(8) 0.0051(8)
    C8 0.0423(10) 0.0476(11) 0.0491(11) 0.0139(9) 0.0104(8) 0.0048(8)
    C9 0.0536(12) 0.0490(11) 0.0504(11) 0.0142(10) 0.0107(9) 0.0035(9)
    C10 0.106(2) 0.0545(14) 0.0797(18) 0.0085(14) 0.0066(15) 0.0254(13)
    C11 0.0498(12) 0.0710(14) 0.0669(14) 0.0253(11) 0.0187(11) 0.0282(12)
    C12 0.0434(10) 0.0529(12) 0.0499(11) 0.0135(9) 0.0078(9) 0.0027(9)
    C13 0.0396(10) 0.0567(12) 0.0482(11) 0.0134(9) 0.0021(8) 0.0073(9)
    C14 0.0595(13) 0.0647(14) 0.0619(13) 0.0268(11) 0.0123(11) 0.0137(11)
    C15 0.0777(16) 0.0630(15) 0.0803(18) 0.0342(13) 0.0083(14) 0.0139(13)
    C16 0.0793(17) 0.0678(16) 0.0757(17) 0.0188(14) 0.0051(14) 0.0284(14)
    C17 0.0607(14) 0.0744(16) 0.0530(13) 0.0085(12) 0.0033(10) 0.0187(12)
    C18 0.0398(10) 0.0650(13) 0.0457(11) 0.0067(10) -0.0025(8) 0.0072(10)
    C19 0.0609(14) 0.0723(15) 0.0493(12) 0.0043(12) 0.0074(10) -0.0049(11)
    O1 0.1097(14) 0.0511(9) 0.0574(9) 0.0001(9) 0.0075(9) -0.0037(8)
    O2 0.0781(11) 0.0482(9) 0.0593(9) 0.0066(8) -0.0001(8) 0.0129(7)
    O3 0.0386(7) 0.0575(8) 0.0496(8) 0.0131(6) 0.0068(6) -0.0009(6)
    O4 0.0632(11) 0.1185(16) 0.1058(15) 0.0513(11) 0.0325(10) 0.0350(12)
    Br1 0.1485(4) 0.1068(3) 0.05066(17) 0.0334(2) 0.00845(17) -0.01403(15)
_geom_special_details
;
 All esds (except the esd in the dihedral angle between two l.s. planes)
 are estimated using the full covariance matrix.  The cell esds are taken
 into account individually in the estimation of esds in distances, angles
 and torsion angles; correlations between esds in cell parameters are only
 used when they are defined by crystal symmetry.  An approximate (isotropic)
 treatment of cell esds is used for estimating esds involving l.s. planes.
;
loop_
    _geom_bond_atom_site_label_1
    _geom_bond_atom_site_label_2
    _geom_bond_site_symmetry_2
    _geom_bond_distance
    _geom_bond_publ_flag
    C1 C2 . 1.396(3) ?
    C1 C6 . 1.398(3) ?
    C1 C11 . 1.464(3) ?
    C2 C3 . 1.370(3) ?
    C2 H2 . 0.9300 ?
    C3 C4 . 1.378(3) ?
    C3 Br1 . 1.895(2) ?
    C4 C5 . 1.376(3) ?
    C4 H4 . 0.9300 ?
    C5 C6 . 1.387(3) ?
    C5 H5 . 0.9300 ?
    C6 O3 . 1.354(2) ?
    C7 O3 . 1.443(2) ?
    C7 C8 . 1.496(3) ?
    C7 H7A . 0.9700 ?
    C7 H7B . 0.9700 ?
    C8 C12 . 1.339(3) ?
    C8 C9 . 1.478(3) ?
    C9 O1 . 1.191(3) ?
    C9 O2 . 1.343(3) ?
    C10 O2 . 1.440(3) ?
    C10 H10A . 0.9600 ?
    C10 H10B . 0.9600 ?
    C10 H10C . 0.9600 ?
    C11 O4 . 1.197(3) ?
    C11 H11 . 0.9300 ?
    C12 C13 . 1.466(3) ?
    C12 H12 . 0.9300 ?
    C13 C14 . 1.392(3) ?
    C13 C18 . 1.408(3) ?
    C14 C15 . 1.380(3) ?
    C14 H14 . 0.9300 ?
    C15 C16 . 1.369(4) ?
    C15 H15 . 0.9300 ?
    C16 C17 . 1.373(4) ?
    C16 H16 . 0.9300 ?
    C17 C18 . 1.389(3) ?
    C17 H17 . 0.9300 ?
    C18 C19 . 1.504(3) ?
    C19 H19A . 0.9600 ?
    C19 H19B . 0.9600 ?
    C19 H19C . 0.9600 ?
loop_
    _geom_angle_atom_site_label_1
    _geom_angle_atom_site_label_2
    _geom_angle_atom_site_label_3
    _geom_angle_site_symmetry_1
    _geom_angle_site_symmetry_3
    _geom_angle
    _geom_angle_publ_flag
    C2 C1 C6 . . 118.86(19) ?
    C2 C1 C11 . . 119.93(19) ?
    C6 C1 C11 . . 121.20(19) ?
    C3 C2 C1 . . 120.2(2) ?
    C3 C2 H2 . . 119.9 ?
    C1 C2 H2 . . 119.9 ?
    C2 C3 C4 . . 120.4(2) ?
    C2 C3 Br1 . . 120.44(18) ?
    C4 C3 Br1 . . 119.17(19) ?
    C5 C4 C3 . . 120.6(2) ?
    C5 C4 H4 . . 119.7 ?
    C3 C4 H4 . . 119.7 ?
    C4 C5 C6 . . 119.5(2) ?
    C4 C5 H5 . . 120.2 ?
    C6 C5 H5 . . 120.2 ?
    O3 C6 C5 . . 123.87(17) ?
    O3 C6 C1 . . 115.80(17) ?
    C5 C6 C1 . . 120.33(18) ?
    O3 C7 C8 . . 107.34(15) ?
    O3 C7 H7A . . 110.2 ?
    C8 C7 H7A . . 110.2 ?
    O3 C7 H7B . . 110.2 ?
    C8 C7 H7B . . 110.2 ?
    H7A C7 H7B . . 108.5 ?
    C12 C8 C9 . . 116.79(19) ?
    C12 C8 C7 . . 124.91(19) ?
    C9 C8 C7 . . 118.25(18) ?
    O1 C9 O2 . . 122.5(2) ?
    O1 C9 C8 . . 125.9(2) ?
    O2 C9 C8 . . 111.64(18) ?
    O2 C10 H10A . . 109.5 ?
    O2 C10 H10B . . 109.5 ?
    H10A C10 H10B . . 109.5 ?
    O2 C10 H10C . . 109.5 ?
    H10A C10 H10C . . 109.5 ?
    H10B C10 H10C . . 109.5 ?
    O4 C11 C1 . . 124.1(2) ?
    O4 C11 H11 . . 117.9 ?
    C1 C11 H11 . . 117.9 ?
    C8 C12 C13 . . 128.39(19) ?
    C8 C12 H12 . . 115.8 ?
    C13 C12 H12 . . 115.8 ?
    C14 C13 C18 . . 119.1(2) ?
    C14 C13 C12 . . 121.34(19) ?
    C18 C13 C12 . . 119.46(19) ?
    C15 C14 C13 . . 121.1(2) ?
    C15 C14 H14 . . 119.4 ?
    C13 C14 H14 . . 119.4 ?
    C16 C15 C14 . . 119.5(2) ?
    C16 C15 H15 . . 120.2 ?
    C14 C15 H15 . . 120.2 ?
    C15 C16 C17 . . 120.4(2) ?
    C15 C16 H16 . . 119.8 ?
    C17 C16 H16 . . 119.8 ?
    C16 C17 C18 . . 121.5(2) ?
    C16 C17 H17 . . 119.2 ?
    C18 C17 H17 . . 119.2 ?
    C17 C18 C13 . . 118.2(2) ?
    C17 C18 C19 . . 120.2(2) ?
    C13 C18 C19 . . 121.5(2) ?
    C18 C19 H19A . . 109.5 ?
    C18 C19 H19B . . 109.5 ?
    H19A C19 H19B . . 109.5 ?
    C18 C19 H19C . . 109.5 ?
    H19A C19 H19C . . 109.5 ?
    H19B C19 H19C . . 109.5 ?
    C9 O2 C10 . . 115.46(19) ?
    C6 O3 C7 . . 118.17(15) ?
loop_
    _geom_torsion_atom_site_label_1
    _geom_torsion_atom_site_label_2
    _geom_torsion_atom_site_label_3
    _geom_torsion_atom_site_label_4
    _geom_torsion_site_symmetry_1
    _geom_torsion_site_symmetry_2
    _geom_torsion_site_symmetry_3
    _geom_torsion_site_symmetry_4
    _geom_torsion
    _geom_torsion_publ_flag
    C6 C1 C2 C3 . . . . 1.0(3) ?
    C11 C1 C2 C3 . . . . -177.82(19) ?
    C1 C2 C3 C4 . . . . -0.2(3) ?
    C1 C2 C3 Br1 . . . . 179.89(15) ?
    C2 C3 C4 C5 . . . . -0.5(4) ?
    Br1 C3 C4 C5 . . . . 179.47(17) ?
    C3 C4 C5 C6 . . . . 0.3(3) ?
    C4 C5 C6 O3 . . . . -179.72(19) ?
    C4 C5 C6 C1 . . . . 0.5(3) ?
    C2 C1 C6 O3 . . . . 179.09(17) ?
    C11 C1 C6 O3 . . . . -2.1(3) ?
    C2 C1 C6 C5 . . . . -1.2(3) ?
    C11 C1 C6 C5 . . . . 177.62(19) ?
    O3 C7 C8 C12 . . . . 100.2(2) ?
    O3 C7 C8 C9 . . . . -82.5(2) ?
    C12 C8 C9 O1 . . . . -4.1(3) ?
    C7 C8 C9 O1 . . . . 178.4(2) ?
    C12 C8 C9 O2 . . . . 176.27(18) ?
    C7 C8 C9 O2 . . . . -1.2(3) ?
    C2 C1 C11 O4 . . . . 5.7(3) ?
    C6 C1 C11 O4 . . . . -173.0(2) ?
    C9 C8 C12 C13 . . . . 177.09(19) ?
    C7 C8 C12 C13 . . . . -5.6(3) ?
    C8 C12 C13 C14 . . . . -37.2(3) ?
    C8 C12 C13 C18 . . . . 145.6(2) ?
    C18 C13 C14 C15 . . . . -1.7(3) ?
    C12 C13 C14 C15 . . . . -179.0(2) ?
    C13 C14 C15 C16 . . . . 0.2(4) ?
    C14 C15 C16 C17 . . . . 1.4(4) ?
    C15 C16 C17 C18 . . . . -1.5(4) ?
    C16 C17 C18 C13 . . . . 0.0(3) ?
    C16 C17 C18 C19 . . . . -179.6(2) ?
    C14 C13 C18 C17 . . . . 1.5(3) ?
    C12 C13 C18 C17 . . . . 178.89(19) ?
    C14 C13 C18 C19 . . . . -178.89(19) ?
    C12 C13 C18 C19 . . . . -1.5(3) ?
    O1 C9 O2 C10 . . . . 2.9(3) ?
    C8 C9 O2 C10 . . . . -177.5(2) ?
    C5 C6 O3 C7 . . . . 1.6(3) ?
    C1 C6 O3 C7 . . . . -178.66(16) ?
    C8 C7 O3 C6 . . . . 171.39(15) ?
loop_
    _geom_hbond_atom_site_label_D
    _geom_hbond_atom_site_label_H
    _geom_hbond_atom_site_label_A
    _geom_hbond_site_symmetry_A
    _geom_hbond_distance_DH
    _geom_hbond_distance_HA
    _geom_hbond_distance_DA
    _geom_hbond_angle_DHA
    C14 H14 O3 1 0.93 2.59 3.377(3) 143
    C19 H19B O1 2_655 0.96 2.53 3.436(3) 157
    C5 H5 O4 1_655 0.93 2.44 3.273(3) 149
    C19 H19C Cg 2_765 0.96 2.74 3.580(3) 147
