# Supplementary material for: (Z)-Methyl 2-[(4-bromo-2-formyl­phen­oxy)meth­yl]-3-o-tolyl­acrylate
Source: Acta Crystallogr Sect E Struct Rep Online. 2011 Sep 20;67(Pt 10):o2690. doi: 10.1107/S1600536811037731 (PMC3201264; doi:10.1107/S1600536811037731)
Supplement: Supplementary file 2 [file e-67-o2690-Isup2.hkl]

#
# h,k,l, Fc-squared, Fo-squared, sigma(Fo-squared) and status flag
#
data_I
_shelx_title ' PRSKI251A in P-1'
_shelx_refln_list_code          4
_shelx_F_calc_maximum      141.09
_exptl_crystal_F_000       396.00
_reflns_d_resolution_high  0.6938
 
loop_
 _symmetry_equiv_pos_as_xyz
 'x, y, z'
 '-x, -y, -z'
 
_cell_length_a     8.0114
_cell_length_b     8.6138
_cell_length_c    13.4827
_cell_angle_alpha  96.466
_cell_angle_beta   97.185
_cell_angle_gamma 106.546
 
_shelx_F_squared_multiplier     1.000
 
loop_
 _refln_index_h
 _refln_index_k
 _refln_index_l
 _refln_F_squared_calc
 _refln_F_squared_meas
 _refln_F_squared_sigma
 _refln_observed_status
   1   0   0       12.10       15.12      0.32 o
   2   0   0     4792.64     5040.76     46.09 o
   3   0   0       11.26       12.30      0.44 o
   4   0   0      831.96      836.28      9.58 o
   5   0   0      120.92      119.21      2.71 o
   6   0   0        0.31       -0.19      0.95 o
   7   0   0        0.20        0.89      1.85 o
   8   0   0       13.12       11.99      2.18 o
   9   0   0        0.14       -2.42      2.42 o
  10   0   0        8.99       16.35      5.41 o
 -11   1   0        0.14       -2.67      5.30 o
 -10   1   0       18.03       19.18      2.66 o
  -9   1   0        1.17        0.09      2.20 o
  -8   1   0       43.80       41.86      1.90 o
  -7   1   0       34.82       36.90      1.35 o
  -6   1   0        2.03        1.47      0.74 o
  -5   1   0        4.44        6.44      0.79 o
  -4   1   0     1532.24     1526.74     17.75 o
  -3   1   0      401.86      427.09      4.23 o
  -2   1   0    14621.51    13785.49    146.09 o
  -1   1   0     2395.96     2397.98     67.53 o
   0   1   0       21.81       20.43      1.25 o
   1   1   0       49.34       41.42      0.56 o
   2   1   0      122.88      108.05      1.79 o
   3   1   0     1483.56     1622.33     16.35 o
   4   1   0      285.26      283.64      3.83 o
   5   1   0       80.44       82.22      1.53 o
   6   1   0        1.01        3.33      1.16 o
   7   1   0        5.73        0.56      2.70 o
   8   1   0        3.31        4.62      2.37 o
   9   1   0        3.14       -0.48      5.27 o
  10   1   0        0.04        6.97      5.97 o
 -11   2   0        0.12        2.82      7.40 o
 -10   2   0        7.51        9.29      1.51 o
  -9   2   0        0.36        0.22      1.49 o
  -8   2   0        0.18       -0.22      1.09 o
  -7   2   0       32.96       32.11      1.09 o
  -6   2   0       21.46       20.45      0.71 o
  -5   2   0      117.77      102.48      1.27 o
  -4   2   0      215.55      220.68      2.40 o
  -3   2   0      920.87     1038.52     14.03 o
  -2   2   0     1863.03     1884.30     53.16 o
  -1   2   0     1227.18     1238.18     11.54 o
   0   2   0     1413.16     1373.94     13.88 o
   1   2   0      265.50      308.72      3.07 o
   2   2   0      233.36      260.82      2.87 o
   3   2   0      146.41      140.86      1.74 o
   4   2   0       14.94       14.24      0.88 o
   5   2   0       38.95       45.03      1.31 o
   6   2   0        9.99       10.81      1.41 o
   7   2   0        6.84        9.84      2.79 o
   8   2   0       10.52        7.07      3.14 o
   9   2   0       11.31       10.11      6.10 o
  10   2   0        3.66        5.13      6.57 o
 -11   3   0        0.46       -2.45      3.26 o
 -10   3   0        7.88        8.77      2.88 o
  -9   3   0        0.52        0.08      2.08 o
  -8   3   0        0.22        1.95      1.72 o
  -7   3   0       83.29       86.90      2.17 o
  -6   3   0      395.77      400.24      5.45 o
  -5   3   0      703.80      729.63      9.72 o
  -4   3   0        5.17        6.38      0.63 o
  -3   3   0       31.67       32.60      2.30 o
  -2   3   0     1894.76     1987.99     45.84 o
  -1   3   0      144.64      134.81      1.31 o
   0   3   0     2014.15     2059.43     19.64 o
   1   3   0      124.34       98.32      1.28 o
   2   3   0       43.16       41.72      1.16 o
   3   3   0      254.43      242.72      2.90 o
   4   3   0      197.21      221.73      2.82 o
   5   3   0       55.38       60.33      1.97 o
   6   3   0       17.50       17.76      2.06 o
   7   3   0       53.50       44.20      2.35 o
   8   3   0        8.52        9.19      4.89 o
   9   3   0        0.48        1.40      4.07 o
 -11   4   0        0.44        0.80      5.23 o
 -10   4   0        8.81        9.76      3.13 o
  -9   4   0       15.38       15.50      2.96 o
  -8   4   0        0.97       -1.68      2.13 o
  -7   4   0      360.94      338.06      7.77 o
  -6   4   0        1.27       -1.22      1.22 o
  -5   4   0       38.13       35.96      1.62 o
  -4   4   0       52.26       58.20      3.48 o
  -3   4   0      241.21      231.64      5.53 o
  -2   4   0      955.34      975.72      9.58 o
  -1   4   0      504.96      494.93      4.71 o
   0   4   0      213.62      208.33      2.13 o
   1   4   0       36.81       41.64      1.12 o
   2   4   0       47.01       43.35      0.98 o
   3   4   0      637.25      647.41      8.19 o
   4   4   0        5.94        1.62      1.11 o
   5   4   0        0.61        4.31      2.25 o
   6   4   0        1.60        2.93      2.52 o
   7   4   0        4.62        0.85      2.85 o
   8   4   0        0.00        0.68      4.07 o
   9   4   0        1.79        6.82      6.24 o
 -11   5   0        0.02        3.00      3.56 o
 -10   5   0        0.13       -2.83      3.02 o
  -9   5   0        4.87        3.91      2.47 o
  -8   5   0        0.21       -0.16      1.98 o
  -7   5   0       17.79       18.11      1.65 o
  -6   5   0       60.93       52.26      2.26 o
  -5   5   0       45.40       41.98      2.51 o
  -4   5   0      203.30      202.34      6.21 o
  -3   5   0        3.79        5.20      0.58 o
  -2   5   0      163.50      164.06      1.86 o
  -1   5   0      807.41      816.23      8.07 o
   0   5   0      157.75      161.76      1.85 o
   1   5   0      117.08       98.37      1.52 o
   2   5   0       35.76       35.47      1.37 o
   3   5   0      259.48      277.39      3.93 o
   4   5   0       84.10      100.39      3.65 o
   5   5   0       57.79       47.77      3.12 o
   6   5   0        9.55       10.24      2.92 o
   7   5   0        0.41       -2.74      3.62 o
   8   5   0        1.15       -3.50      6.59 o
 -11   6   0        0.14        4.10      3.37 o
 -10   6   0        1.26        0.38      2.78 o
  -9   6   0        1.36        2.08      2.30 o
  -8   6   0        6.22        5.16      1.80 o
  -7   6   0        0.38        1.35      1.18 o
  -6   6   0       13.81       15.27      3.64 o
  -5   6   0       99.01       95.82      4.54 o
  -4   6   0        7.82        8.14      1.09 o
  -3   6   0      102.13       95.47      2.40 o
  -2   6   0       24.54       26.54      1.13 o
  -1   6   0      603.12      618.06      6.27 o
   0   6   0      541.58      574.32      5.92 o
   1   6   0      801.91      749.97      7.53 o
   2   6   0      178.83      170.96      3.10 o
   3   6   0        6.73       -1.75      2.07 o
   4   6   0       15.87       22.35      2.06 o
   5   6   0        0.01        1.41      3.58 o
   6   6   0        0.01       -4.09      4.09 o
   7   6   0        0.25        2.75      4.64 o
 -10   7   0        0.71       -1.35      2.50 o
  -9   7   0        0.02       -0.32      2.03 o
  -8   7   0        4.86        3.18      1.87 o
  -7   7   0       55.24       55.60      4.20 o
  -6   7   0        2.47        2.89      2.62 o
  -5   7   0        0.11       -1.98      2.12 o
  -4   7   0       45.44       49.75      2.19 o
  -3   7   0      227.24      215.19      3.36 o
  -2   7   0      362.57      381.06      5.03 o
  -1   7   0       30.73       22.48      0.91 o
   0   7   0      113.24       95.19      2.03 o
   1   7   0        1.17        0.02      1.41 o
   2   7   0        1.24        5.77      2.47 o
   3   7   0       54.56       67.33      3.90 o
   4   7   0        0.51        3.64      3.52 o
   5   7   0        8.39        0.54      3.88 o
   6   7   0        0.02       -4.26      4.26 o
   7   7   0        1.94        0.15      6.68 o
 -10   8   0        1.79        0.79      2.13 o
  -8   8   0        0.80        0.02      5.68 o
  -7   8   0        8.25        8.79      4.18 o
  -6   8   0       21.03       20.85      2.92 o
  -5   8   0        1.74        2.45      1.29 o
  -4   8   0        9.81        6.82      1.46 o
  -3   8   0       11.95        9.80      1.18 o
  -2   8   0       22.47       28.19      1.25 o
  -1   8   0       12.15        6.31      1.24 o
   0   8   0       17.76       20.92      2.11 o
   1   8   0       22.72       20.56      2.57 o
   2   8   0       27.39       25.30      3.74 o
   3   8   0       48.07       49.20      6.19 o
   4   8   0        0.49       -5.90      5.90 o
   5   8   0        0.09       -4.84      5.84 o
   6   8   0        0.13       -4.19      6.42 o
  -8   9   0        0.07        3.48      6.79 o
  -7   9   0        8.41        8.85      6.31 o
  -6   9   0        2.80        2.16      1.61 o
  -5   9   0        1.18        2.49      1.65 o
  -4   9   0        2.52        2.33      1.78 o
  -3   9   0       10.02       10.46      1.29 o
  -2   9   0        5.24        8.33      1.90 o
  -1   9   0        3.48        4.81      2.04 o
   0   9   0        0.71        2.35      2.03 o
   1   9   0        0.10       -1.20      3.52 o
   2   9   0        0.89        2.89      3.94 o
   3   9   0        1.97       -0.03      4.45 o
   4   9   0        1.08        2.78      6.80 o
  -9  10   0        0.40        3.07      8.20 o
  -8  10   0        0.45        0.22      7.44 o
  -7  10   0        2.12        5.01      7.00 o
  -6  10   0        0.88       -0.10      2.65 o
  -5  10   0        0.04        1.68      2.24 o
  -4  10   0        5.05        2.71      2.50 o
  -3  10   0       10.92       10.98      1.94 o
  -2  10   0        1.96        2.91      2.54 o
  -1  10   0        0.04        0.98      1.72 o
   0  10   0        6.34        3.83      2.93 o
   1  10   0        0.61        1.77      2.93 o
   2  10   0        6.10        9.29      4.67 o
   3  10   0        0.82        7.15      5.00 o
  -7  11   0        1.86        3.95      9.74 o
  -6  11   0        0.00        2.46      3.34 o
  -5  11   0        0.79        3.91      3.07 o
  -4  11   0        5.13        6.13      2.85 o
  -3  11   0       11.92       15.03      2.32 o
  -2  11   0        0.26        0.46      2.95 o
  -1  11   0        5.61        6.83      2.73 o
   0  11   0       13.21       13.48      4.48 o
   1  11   0        0.06       -0.65      4.81 o
  -5  12   0        0.49       -2.31      8.46 o
  -4  12   0        1.41        0.97      4.41 o
  -3  12   0        5.61        0.64      4.58 o
  -2  12   0        1.84        0.63      3.27 o
  -1  12   0        0.02       -1.62      8.75 o
   1 -12   1        1.90        6.32      4.11 o
   2 -12   1        0.76       -1.97      3.12 o
   3 -12   1        1.16        1.67      4.50 o
   4 -12   1       16.24       12.26      4.54 o
   5 -12   1        0.66       -2.67      4.06 o
  -2 -11   1        0.01        0.11      6.50 o
  -1 -11   1        2.80        4.23      4.75 o
   0 -11   1        1.36       -0.03      6.58 o
   1 -11   1        0.27        0.83      2.23 o
   2 -11   1       15.33       15.32      2.98 o
   3 -11   1        3.40        1.56      3.01 o
   4 -11   1       11.95       12.80      3.74 o
   5 -11   1        3.35        1.36      3.52 o
   6 -11   1        2.90        2.28      3.30 o
   7 -11   1        0.42       -2.86      2.86 o
  -3 -10   1        8.89        6.10      8.71 o
  -2 -10   1        2.89        2.84      4.35 o
  -1 -10   1        0.51        3.46      3.93 o
   0 -10   1        6.79        9.44      2.36 o
   1 -10   1        0.16        0.70      1.78 o
   2 -10   1        4.65        4.38      2.19 o
   3 -10   1        8.42        9.05      1.84 o
   4 -10   1        0.12        0.89      2.44 o
   5 -10   1        1.69       -0.03      3.04 o
   6 -10   1        3.01       -0.58      4.94 o
   7 -10   1        0.04       -3.81      6.73 o
   8 -10   1        0.03       -1.02      7.42 o
  -5  -9   1        0.17       -1.07      7.31 o
  -4  -9   1        0.01       -6.62      6.62 o
  -3  -9   1        0.38       -1.51      4.34 o
  -2  -9   1       16.73       11.46      3.76 o
  -1  -9   1        0.21       -0.61      2.68 o
   0  -9   1       15.32       21.46      2.71 o
   1  -9   1        2.16        1.72      1.41 o
   2  -9   1        4.74        0.15      1.86 o
   3  -9   1       18.76       20.85      1.33 o
   4  -9   1        7.66       11.51      1.77 o
   5  -9   1        0.10       -0.99      2.49 o
   6  -9   1        0.06       -1.38      2.44 o
   7  -9   1        0.01        0.40      5.53 o
   8  -9   1        0.88        1.87      6.82 o
  -6  -8   1        0.78        4.17      7.26 o
  -5  -8   1        1.13        3.23      6.51 o
  -4  -8   1       11.18       15.49      5.97 o
  -3  -8   1       37.95       35.38      5.19 o
  -2  -8   1       13.67       22.89      3.54 o
  -1  -8   1        2.50        7.56      2.43 o
   0  -8   1       50.18       51.03      1.97 o
   1  -8   1       42.85       37.30      1.63 o
   2  -8   1       36.53       45.87      1.51 o
   3  -8   1        1.20       -0.40      0.89 o
   4  -8   1        1.37        1.65      1.40 o
   5  -8   1       23.17       22.38      1.44 o
   6  -8   1        0.05       -2.69      2.69 o
   7  -8   1        0.66       -3.56      5.52 o
   8  -8   1        1.37        1.00      6.30 o
  10  -8   1        1.62        3.32      2.32 o
  -7  -7   1        0.35       -1.44      5.07 o
  -6  -7   1        4.56        3.79      4.47 o
  -5  -7   1        5.36        4.37      3.89 o
  -4  -7   1        4.09        2.49      3.56 o
  -3  -7   1        2.27        5.87      3.89 o
  -2  -7   1       36.96       51.34      2.56 o
  -1  -7   1       26.16       31.24      1.54 o
   0  -7   1       74.78       68.67      1.77 o
   1  -7   1        1.75        4.44      0.85 o
   2  -7   1       23.51       20.52      0.88 o
   3  -7   1        5.36        4.65      0.88 o
   4  -7   1       40.02       43.03      1.63 o
   5  -7   1       52.94       51.31      2.99 o
   6  -7   1        8.27        6.25      2.58 o
   7  -7   1        5.93        5.90      3.14 o
   8  -7   1        0.75        0.65      1.58 o
   9  -7   1        1.99       -1.05      2.08 o
  10  -7   1        0.09       -4.16      4.20 o
  -7  -6   1        0.22       -4.46      4.46 o
  -6  -6   1        1.55       -2.83      3.83 o
  -5  -6   1        0.25        0.79      3.18 o
  -4  -6   1        0.77        1.38      1.79 o
  -3  -6   1       23.86       13.66      1.59 o
  -2  -6   1      176.78      192.49      3.30 o
  -1  -6   1       10.44       15.21      0.89 o
   0  -6   1       75.40       65.94      1.37 o
   1  -6   1      373.38      343.29      3.66 o
   2  -6   1      156.30      167.68      2.00 o
   3  -6   1      201.76      176.37      3.56 o
   4  -6   1        2.28        1.37      0.63 o
   5  -6   1       88.90       88.39      3.46 o
   6  -6   1        0.44        3.99      2.49 o
   7  -6   1        0.05        0.58      1.90 o
   8  -6   1        6.00        5.95      1.94 o
   9  -6   1        1.03        0.79      2.39 o
  10  -6   1        2.83        2.48      2.97 o
  11  -6   1        0.00        3.31      4.56 o
  -8  -5   1        0.05        3.48      6.60 o
  -7  -5   1        3.51        1.87      2.95 o
  -6  -5   1        4.29        3.19      2.71 o
  -5  -5   1       29.28       31.82      3.00 o
  -4  -5   1       41.17       52.25      3.05 o
  -3  -5   1       75.64       60.60      1.49 o
  -2  -5   1       60.54       74.37      2.26 o
  -1  -5   1      741.10      756.38      7.50 o
   0  -5   1       32.22       23.78      0.68 o
   1  -5   1        0.48        0.07      0.52 o
   2  -5   1       37.83       48.21      0.87 o
   3  -5   1     1004.66      968.96     12.90 o
   4  -5   1      353.91      357.18      6.38 o
   5  -5   1        0.89       -0.22      1.82 o
   6  -5   1       19.96       20.30      2.11 o
   7  -5   1       15.87       18.54      1.76 o
   8  -5   1        0.18        0.71      2.08 o
   9  -5   1        4.19        3.20      2.62 o
  10  -5   1        1.55        1.95      3.12 o
  11  -5   1        0.73        2.99      5.28 o
  -9  -4   1        0.71        3.54      6.69 o
  -8  -4   1        0.04       -0.66      3.76 o
  -7  -4   1        3.02        1.56      3.06 o
  -6  -4   1       28.06       32.62      2.79 o
  -5  -4   1       99.70      109.87      3.81 o
  -4  -4   1       57.22       73.62      1.86 o
  -3  -4   1       35.48       43.06      1.05 o
  -2  -4   1      112.28      108.28      1.55 o
  -1  -4   1      523.36      541.28      5.68 o
   0  -4   1      384.99      371.48      3.39 o
   1  -4   1      372.93      380.37      3.49 o
   2  -4   1      296.21      287.21      2.90 o
   3  -4   1     1155.72     1169.40     25.32 o
   4  -4   1        2.73        1.11      2.16 o
   5  -4   1       57.38       52.13      1.60 o
   6  -4   1       37.63       36.79      1.74 o
   7  -4   1      230.70      222.08      5.57 o
   8  -4   1       15.72       16.07      2.42 o
   9  -4   1        0.03        0.48      2.67 o
  10  -4   1        0.19       -0.45      3.69 o
  11  -4   1        1.65       -1.11      5.21 o
  -9  -3   1        7.96        5.60      4.13 o
  -8  -3   1       20.95       27.14      3.84 o
  -7  -3   1       29.90       33.23      2.16 o
  -6  -3   1      113.01      104.34      3.26 o
  -5  -3   1       71.58       67.52      2.36 o
  -4  -3   1       26.99       22.11      1.01 o
  -3  -3   1       52.12       54.17      1.20 o
  -2  -3   1      835.74      850.24      8.15 o
  -1  -3   1     1641.24     1647.05     16.59 o
   0  -3   1      138.63      125.36      1.35 o
   1  -3   1      298.01      265.37      2.43 o
   2  -3   1      999.23      938.23     13.76 o
   3  -3   1      451.33      426.10      7.25 o
   4  -3   1      144.92      151.01      2.49 o
   5  -3   1       36.82       36.78      1.13 o
   6  -3   1      285.70      291.53      5.36 o
   7  -3   1       17.32       21.60      1.11 o
   8  -3   1        0.72        3.95      1.75 o
   9  -3   1        1.67        1.96      2.19 o
  10  -3   1        5.13        7.75      2.97 o
  11  -3   1        0.00       -3.23      3.23 o
 -10  -2   1        0.39       -0.69      5.95 o
  -9  -2   1        1.25        6.30      5.58 o
  -8  -2   1       32.66       31.98      3.53 o
  -7  -2   1       14.36       18.36      1.52 o
  -6  -2   1      129.67      125.52      2.64 o
  -5  -2   1       36.68       33.81      1.17 o
  -4  -2   1        0.52        0.38      0.69 o
  -3  -2   1      637.78      646.99      7.98 o
  -2  -2   1     1981.17     2053.49     19.26 o
  -1  -2   1        9.48       11.37      0.35 o
   0  -2   1     3823.37     3962.37     36.43 o
   1  -2   1      248.19      242.42      2.18 o
   2  -2   1      920.79      993.05     12.86 o
   3  -2   1      261.36      257.48      2.71 o
   4  -2   1      113.33      111.82      1.47 o
   5  -2   1        1.25        1.25      0.48 o
   6  -2   1        2.44        5.57      0.65 o
   7  -2   1       25.88       23.38      1.09 o
   8  -2   1        2.62        2.26      1.13 o
   9  -2   1        9.01        9.41      1.61 o
  10  -2   1        3.27        5.08      1.60 o
  11  -2   1        0.42       -1.25      3.79 o
 -10  -1   1        1.40       -5.64      5.64 o
  -9  -1   1        2.02        2.13      3.27 o
  -8  -1   1       16.66       17.21      2.53 o
  -7  -1   1        1.15       -1.59      1.95 o
  -6  -1   1        0.37       -0.07      0.91 o
  -5  -1   1       81.35       81.38      1.53 o
  -4  -1   1       98.92       96.27      1.64 o
  -3  -1   1     1309.44     1318.32     12.61 o
  -2  -1   1     4823.57     4916.61     42.24 o
  -1  -1   1      852.19      887.84      7.93 o
   0  -1   1       57.68       74.02      1.10 o
   1  -1   1     5968.98     5801.37     53.30 o
   2  -1   1      938.21      955.65      9.25 o
   3  -1   1      642.11      614.68      8.62 o
   4  -1   1     1434.35     1443.75     15.97 o
   5  -1   1       79.17       80.07      1.41 o
   6  -1   1      124.02      124.97      2.21 o
   7  -1   1        0.46        1.52      1.24 o
   8  -1   1       16.52       17.24      1.73 o
   9  -1   1        2.40        1.83      2.37 o
  10  -1   1        1.70        0.89      2.66 o
  11  -1   1        0.35       -1.09      5.50 o
 -10   0   1        0.89        4.79      4.40 o
  -9   0   1        1.33        4.92      2.41 o
  -8   0   1        1.62       -0.40      2.32 o
  -7   0   1       31.08       29.53      1.40 o
  -6   0   1        5.11        6.46      0.89 o
  -5   0   1       23.80       25.83      1.20 o
  -4   0   1      165.72      168.73      1.96 o
  -3   0   1        8.81        8.88      0.38 o
  -2   0   1     3458.50     3628.68     32.88 o
  -1   0   1      196.88      206.47      1.91 o
   1   0   1       15.62       18.86      0.30 o
   2   0   1    18262.97    16772.26    162.46 o
   3   0   1     1673.80     1629.13     16.72 o
   4   0   1     1338.13     1489.94     15.37 o
   5   0   1       36.99       36.49      1.07 o
   6   0   1       73.34       67.74      1.82 o
   7   0   1        6.99        6.38      1.69 o
   8   0   1        5.27       10.18      2.67 o
   9   0   1        0.07        1.59      2.52 o
  10   0   1        0.01        4.48      5.32 o
 -11   1   1        0.08       -4.93      4.93 o
 -10   1   1        2.09        4.74      2.47 o
  -9   1   1        1.28        4.11      2.22 o
  -8   1   1        3.03        2.49      1.26 o
  -7   1   1       28.33       31.26      1.48 o
  -6   1   1      512.25      509.42      5.89 o
  -5   1   1       20.36       23.22      0.71 o
  -4   1   1      795.46      753.63      6.99 o
  -3   1   1       54.84       61.06      0.80 o
  -2   1   1     8062.30     7931.68     68.84 o
  -1   1   1       28.08       30.51      0.41 o
   0   1   1     2737.19     2779.15     24.53 o
   1   1   1     3482.52     3534.91     44.79 o
   2   1   1     1261.25     1168.28     12.04 o
   3   1   1      291.22      351.18      3.86 o
   4   1   1        6.89       10.70      0.73 o
   5   1   1       54.40       53.31      1.24 o
   6   1   1        5.56        7.35      1.33 o
   7   1   1        6.02        3.84      2.15 o
   8   1   1        1.63        0.79      2.43 o
   9   1   1        0.15        0.78      3.27 o
  10   1   1        0.06       -5.62      5.62 o
 -11   2   1        0.30        0.57      7.90 o
 -10   2   1        0.89       -1.86      1.86 o
  -9   2   1        0.16        0.19      1.43 o
  -8   2   1       21.03       20.13      1.17 o
  -7   2   1      145.55      145.14      2.15 o
  -6   2   1       16.88       18.40      0.74 o
  -5   2   1        7.66        5.95      0.50 o
  -4   2   1     1365.03     1354.71     17.43 o
  -3   2   1      376.52      382.54      3.96 o
  -2   2   1     2897.91     2890.32     34.96 o
  -1   2   1        5.33        1.36      0.21 o
   0   2   1     3701.15     3705.78     33.39 o
   1   2   1      214.79      226.87      2.35 o
   2   2   1      430.29      398.33      4.99 o
   3   2   1      132.67      131.98      1.85 o
   4   2   1       50.27       52.24      1.15 o
   5   2   1       18.01       16.42      1.23 o
   6   2   1       14.03       14.14      1.46 o
   7   2   1       13.44       15.47      3.05 o
   8   2   1        0.05       -1.06      3.22 o
   9   2   1        0.33       -2.70      3.67 o
  10   2   1        0.78        1.49      6.71 o
 -11   3   1        1.24        1.98      3.14 o
 -10   3   1        3.15        1.57      2.82 o
  -9   3   1        0.10       -0.63      2.06 o
  -8   3   1       57.17       51.93      2.18 o
  -7   3   1        0.20       -0.02      1.13 o
  -6   3   1      259.68      252.04      3.31 o
  -5   3   1      139.18      148.30      2.46 o
  -4   3   1      791.35      809.56     14.94 o
  -3   3   1     2012.41     2036.79     42.62 o
  -2   3   1      115.59      117.77      1.34 o
  -1   3   1        1.54        2.93      0.49 o
   0   3   1     1220.61     1290.30     12.37 o
   1   3   1     2492.98     2436.81     25.98 o
   2   3   1       97.76       93.83      1.54 o
   3   3   1        1.90       -0.07      0.70 o
   4   3   1        1.19        1.33      0.85 o
   5   3   1      105.35      106.50      2.35 o
   6   3   1        8.09       11.52      1.80 o
   7   3   1        0.66        4.60      3.60 o
   8   3   1        3.31        2.48      3.70 o
   9   3   1        0.38        2.45      4.12 o
 -11   4   1        2.87        4.05      5.46 o
 -10   4   1        0.04       -0.81      3.64 o
  -9   4   1        0.34        1.22      2.62 o
  -8   4   1        7.12        7.84      2.18 o
  -7   4   1        2.83       -1.35      1.65 o
  -6   4   1       74.14       71.21      3.34 o
  -5   4   1      246.23      255.25      8.78 o
  -4   4   1     1318.72     1309.11     38.59 o
  -3   4   1        4.73       11.26      1.52 o
  -2   4   1       46.28       59.93      0.86 o
  -1   4   1      391.25      380.67      3.52 o
   0   4   1      110.04       98.23      1.29 o
   1   4   1      344.85      344.13      3.51 o
   2   4   1      274.65      280.63      3.45 o
   3   4   1        1.67        0.46      0.83 o
   4   4   1        8.34        7.71      1.19 o
   5   4   1       83.02       81.82      3.23 o
   6   4   1       20.77       12.96      2.68 o
   7   4   1        0.45        2.78      3.23 o
   8   4   1        0.02       -1.11      4.12 o
   9   4   1        1.83        0.82      6.84 o
 -11   5   1        1.35        1.63      3.42 o
 -10   5   1        0.27       -0.79      2.95 o
  -9   5   1        1.14       -0.52      3.43 o
  -8   5   1        2.82        4.49      1.97 o
  -7   5   1       10.76       11.22      1.82 o
  -6   5   1      105.93      108.54      2.87 o
  -5   5   1        3.10        7.79      1.84 o
  -4   5   1        2.70        5.67      1.64 o
  -3   5   1      447.39      447.52      6.15 o
  -2   5   1       18.31       21.49      0.62 o
  -1   5   1      198.83      183.28      1.92 o
   0   5   1      812.30      823.62      7.67 o
   1   5   1      526.22      537.43      5.47 o
   2   5   1        0.42        1.34      0.76 o
   3   5   1       45.97       32.79      1.37 o
   4   5   1       29.77       34.04      2.99 o
   5   5   1       41.30       51.15      5.44 o
   6   5   1       16.12       18.50      3.06 o
   7   5   1        1.01       -3.48      4.32 o
   8   5   1        1.42       -3.63      6.10 o
 -11   6   1        1.80        2.93      3.77 o
 -10   6   1        0.04        2.74      2.71 o
  -9   6   1        7.39        9.18      2.34 o
  -8   6   1        0.14       -0.04      1.70 o
  -7   6   1        2.46        3.48      1.49 o
  -6   6   1        0.09        1.03      2.38 o
  -5   6   1      136.52      120.76      4.06 o
  -4   6   1       36.97       39.68      1.36 o
  -3   6   1        8.76       10.86      1.06 o
  -2   6   1        3.13        4.40      0.53 o
  -1   6   1      451.49      451.74      4.46 o
   0   6   1        6.84        6.21      1.04 o
   1   6   1       95.95      115.50      1.92 o
   2   6   1      412.41      473.49      7.72 o
   3   6   1      356.66      343.50      6.49 o
   4   6   1      110.80      125.02      5.53 o
   5   6   1        0.04        2.84      3.59 o
   6   6   1        1.48       -4.17      4.17 o
   7   6   1        0.03       -2.38      6.48 o
 -10   7   1        0.87       -1.07      2.53 o
  -9   7   1        5.74        4.33      2.54 o
  -8   7   1        0.21        0.32      4.04 o
  -7   7   1        1.58        5.83      3.23 o
  -6   7   1        1.50        0.89      3.16 o
  -5   7   1       34.78       29.69      1.26 o
  -4   7   1       32.01       35.89      1.51 o
  -3   7   1        8.95        8.93      1.12 o
  -2   7   1       30.78       38.67      0.92 o
  -1   7   1      302.02      279.21      3.21 o
   0   7   1      220.03      238.08      3.93 o
   1   7   1       49.60       33.95      1.81 o
   2   7   1       60.89       54.84      6.02 o
   3   7   1       32.70       34.18      3.81 o
   4   7   1       41.16       39.39      4.20 o
   5   7   1        0.14       -2.82      4.94 o
   6   7   1        0.50        4.00      4.82 o
 -10   8   1        4.39        5.26      2.87 o
  -8   8   1        4.39        5.74      4.06 o
  -7   8   1        1.73       -2.52      3.13 o
  -6   8   1        5.65        1.49      7.09 o
  -5   8   1       20.14       17.81      1.47 o
  -4   8   1       27.90       30.60      1.74 o
  -3   8   1        0.75        0.46      1.03 o
  -2   8   1       15.74       11.92      1.01 o
  -1   8   1        5.90        6.14      1.25 o
   0   8   1       37.64       46.63      2.15 o
   1   8   1        9.25        2.90      2.41 o
   2   8   1        7.29       11.36      4.50 o
   3   8   1        4.11        5.84      5.62 o
   4   8   1        2.64       -5.33      6.19 o
   5   8   1        0.12        0.00      6.71 o
  -9   9   1        1.37        5.24      6.71 o
  -8   9   1        0.63        3.92      6.80 o
  -7   9   1       13.48       17.07      5.77 o
  -6   9   1        0.10       -0.95      1.92 o
  -5   9   1        0.16        0.22      1.68 o
  -4   9   1       57.43       61.07      2.34 o
  -3   9   1       12.36       11.36      1.72 o
  -2   9   1       38.46       39.18      1.71 o
  -1   9   1        8.18        7.69      1.85 o
   0   9   1        8.29       12.02      2.15 o
   1   9   1        1.07       -1.90      2.62 o
   2   9   1        5.82       10.09      3.88 o
   3   9   1        5.42        1.81      4.92 o
   4   9   1        0.02       -6.66      6.66 o
  -9  10   1        0.00       11.52      8.53 o
  -8  10   1        0.71        5.15      7.57 o
  -7  10   1        2.23        8.26      7.11 o
  -6  10   1        1.81        0.31      2.06 o
  -5  10   1       14.48       14.01      2.42 o
  -4  10   1       14.99       12.52      3.05 o
  -3  10   1       17.77       16.89      2.05 o
  -2  10   1        0.07       -0.50      2.58 o
  -1  10   1        0.60        0.18      2.07 o
   0  10   1        5.26        5.72      2.41 o
   1  10   1        1.15       -0.41      2.93 o
   2  10   1        0.64       -1.55      3.32 o
   3  10   1        0.05       -2.07      4.95 o
  -7  11   1        0.04       -2.54      3.01 o
  -6  11   1        0.82        1.11      2.58 o
  -5  11   1        4.13        3.68      2.83 o
  -4  11   1        0.08       -0.95      3.03 o
  -3  11   1       12.57       13.96      2.41 o
  -2  11   1        7.89       10.77      2.97 o
  -1  11   1        0.36        0.04      3.20 o
   0  11   1        0.20       -5.60      5.60 o
   1  11   1        1.11        1.79     10.09 o
  -5  12   1        0.01       -0.35      4.65 o
  -4  12   1        0.12       -4.25      4.25 o
  -3  12   1        0.04       -2.12      4.44 o
  -2  12   1        0.19        2.44      3.30 o
   1 -12   2        0.60        2.34      3.56 o
   2 -12   2        2.39        1.21      3.14 o
   3 -12   2        2.90       11.72      4.43 o
   4 -12   2        3.24        0.79      4.15 o
   5 -12   2        0.97        1.74      4.07 o
  -2 -11   2        0.58       -0.87      6.50 o
  -1 -11   2        0.33        5.41      5.98 o
   0 -11   2        0.72       -0.40      4.28 o
   1 -11   2        8.20       12.38      2.77 o
   2 -11   2        1.15        1.07      2.84 o
   3 -11   2        2.74        3.17      3.19 o
   4 -11   2        0.16       -0.08      8.34 o
   5 -11   2        1.96        4.72      3.64 o
   6 -11   2        0.00       -1.55      3.44 o
   7 -11   2        8.81        8.58      3.30 o
  -3 -10   2        1.72        3.52      4.76 o
  -2 -10   2        0.31       -0.32      4.83 o
  -1 -10   2        1.89        7.32      4.11 o
   0 -10   2        7.01        4.82      2.90 o
   1 -10   2        0.03       -1.22      1.70 o
   2 -10   2        1.42       -1.27      2.43 o
   3 -10   2        3.53        3.16      2.00 o
   4 -10   2        1.18       -1.12      3.19 o
   5 -10   2        4.07        0.17      3.02 o
   6 -10   2        3.47        3.40      2.85 o
   7 -10   2        1.26       -5.97      5.97 o
   8 -10   2        0.18        1.09      7.28 o
  -5  -9   2        0.92        9.94      7.55 o
  -4  -9   2       18.93       22.18      4.94 o
  -3  -9   2        1.02       -2.33      4.16 o
  -2  -9   2       41.79       42.53      4.24 o
  -1  -9   2        2.80        3.62      2.72 o
   0  -9   2       11.68        5.02      2.54 o
   1  -9   2        2.82        5.02      1.53 o
   2  -9   2        6.45        5.61      2.82 o
   3  -9   2       14.96       13.83      1.38 o
   4  -9   2        0.19        0.26      2.58 o
   5  -9   2        0.36        2.22      2.48 o
   6  -9   2        2.89        0.85      2.40 o
   7  -9   2        0.50        2.00      5.53 o
   8  -9   2        0.14       -3.37      6.97 o
  -6  -8   2        3.10       10.18      6.77 o
  -5  -8   2        0.95        9.45      6.08 o
  -4  -8   2       13.82       19.59      5.59 o
  -3  -8   2        0.08        8.67      5.30 o
  -2  -8   2        5.17        1.96      3.92 o
  -1  -8   2       16.55        7.25      2.36 o
   0  -8   2        9.76        7.06      1.45 o
   1  -8   2      106.54      122.94      2.53 o
   2  -8   2       80.69       81.76      1.84 o
   3  -8   2       34.51       31.67      1.19 o
   4  -8   2       97.89       97.41      2.99 o
   5  -8   2       22.06       18.88      2.00 o
   6  -8   2       20.68       22.65      2.70 o
   7  -8   2        0.09        2.21      5.55 o
   9  -8   2        1.19       -0.40      2.04 o
  10  -8   2        0.47        1.09      2.48 o
  -7  -7   2        0.40       -2.84      4.70 o
  -6  -7   2        0.02       -0.60      4.28 o
  -5  -7   2        8.23        3.30      3.78 o
  -4  -7   2       18.73       22.96      3.57 o
  -3  -7   2        6.71       10.84      3.16 o
  -2  -7   2       57.60       48.59      2.80 o
  -1  -7   2        1.12        5.52      1.35 o
   0  -7   2      238.77      259.38      3.30 o
   1  -7   2      188.98      195.85      2.44 o
   2  -7   2       58.22       58.92      1.14 o
   3  -7   2       28.27       25.65      1.10 o
   4  -7   2      105.98      100.11      4.12 o
   5  -7   2       36.55       34.84      1.69 o
   6  -7   2       91.87       91.54      2.71 o
   7  -7   2        0.02        1.80      1.30 o
   8  -7   2        1.53       -0.03      1.83 o
   9  -7   2        0.01       -2.28      2.28 o
  10  -7   2        0.03       -0.64      2.83 o
  -8  -6   2        3.33       21.01      6.82 o
  -7  -6   2        0.05       -4.12      6.95 o
  -6  -6   2        2.17        6.14      3.78 o
  -5  -6   2        0.07        0.24      3.28 o
  -4  -6   2        4.73        3.87      2.84 o
  -3  -6   2        8.81        9.17      1.61 o
  -2  -6   2        1.06       -0.81      0.81 o
  -1  -6   2        2.03        6.20      0.78 o
   0  -6   2        5.57        6.39      0.80 o
   1  -6   2      156.56      164.19      2.02 o
   2  -6   2       30.77       30.48      0.74 o
   3  -6   2      602.16      603.68      8.14 o
   4  -6   2      172.88      162.58      3.19 o
   5  -6   2      107.64       99.83      2.59 o
   6  -6   2       50.56       50.87      2.94 o
   7  -6   2       53.83       52.14      4.37 o
   8  -6   2        5.76        8.16      2.09 o
   9  -6   2        0.01        2.04      2.51 o
  10  -6   2        0.01       -2.94      2.94 o
  11  -6   2        0.00       -3.37      3.49 o
  -8  -5   2        2.81       -1.67      6.42 o
  -7  -5   2        9.05        4.77      3.22 o
  -6  -5   2        1.06        2.67      2.64 o
  -5  -5   2        0.43       -1.47      2.42 o
  -4  -5   2      100.58      119.81      2.93 o
  -3  -5   2       56.02       52.96      1.52 o
  -2  -5   2        0.47        1.12      0.83 o
  -1  -5   2       70.09       79.75      1.79 o
   0  -5   2      119.05      119.26      1.47 o
   1  -5   2      626.72      647.09      6.44 o
   2  -5   2       49.49       46.27      0.90 o
   3  -5   2       12.24       12.90      0.81 o
   4  -5   2       27.61       29.38      2.01 o
   5  -5   2      152.79      139.29      2.91 o
   6  -5   2      265.69      271.17      6.15 o
   7  -5   2        2.29        2.77      1.78 o
   8  -5   2       48.52       43.18      2.60 o
   9  -5   2        0.66        0.19      2.73 o
  10  -5   2        0.12       -0.95      3.19 o
  11  -5   2        0.11        3.30      5.35 o
  -9  -4   2        0.16       -1.01      4.37 o
  -8  -4   2        4.52        5.79      4.03 o
  -7  -4   2        0.32        0.57      2.67 o
  -6  -4   2       34.62       43.12      3.48 o
  -5  -4   2        4.44        1.45      2.01 o
  -4  -4   2       53.30       64.75      2.64 o
  -3  -4   2       67.78       59.22      1.28 o
  -2  -4   2       34.89       52.02      1.19 o
  -1  -4   2        1.85        1.76      0.46 o
   0  -4   2        6.75       11.10      0.51 o
   1  -4   2     2207.08     2226.47     20.45 o
   2  -4   2        8.99       15.34      1.34 o
   3  -4   2      267.39      253.50      3.18 o
   4  -4   2      156.64      164.48      2.73 o
   5  -4   2      207.18      214.06      4.90 o
   6  -4   2        0.50        1.17      1.99 o
   7  -4   2       77.13       71.17      3.14 o
   8  -4   2        1.41        2.16      1.21 o
   9  -4   2        2.03        3.29      1.77 o
  10  -4   2        5.77        7.86      2.15 o
  11  -4   2        0.20       -3.66      5.35 o
  -9  -3   2        0.25       -1.10      3.96 o
  -8  -3   2        4.88        7.13      3.23 o
  -7  -3   2       25.95       28.68      2.11 o
  -6  -3   2       31.68       42.37      2.43 o
  -5  -3   2       48.93       51.62      2.99 o
  -4  -3   2       90.07       93.84      1.74 o
  -3  -3   2     1072.73     1093.85     10.47 o
  -2  -3   2      563.32      615.58      6.30 o
  -1  -3   2     1804.89     1784.02     17.96 o
   0  -3   2       23.64       28.60      0.75 o
   1  -3   2     3705.62     3717.54     32.48 o
   2  -3   2      906.35      920.41      8.90 o
   3  -3   2      354.49      328.12      3.68 o
   4  -3   2      360.96      355.87      4.72 o
   5  -3   2       22.85       22.82      0.87 o
   6  -3   2       20.33       22.80      1.05 o
   7  -3   2       44.91       48.39      1.78 o
   8  -3   2       15.97       14.61      1.20 o
   9  -3   2        5.58        2.68      2.23 o
  10  -3   2        9.70        6.48      3.05 o
  11  -3   2        0.06        0.31      3.44 o
 -10  -2   2        0.39       -5.75      5.75 o
  -9  -2   2        6.83        6.72      3.57 o
  -8  -2   2        5.58        2.41      3.57 o
  -7  -2   2        0.08        0.73      1.42 o
  -6  -2   2        2.25        0.50      1.03 o
  -5  -2   2      101.03      104.67      2.17 o
  -4  -2   2     1001.17     1075.75     11.09 o
  -3  -2   2       66.95       73.78      1.17 o
  -2  -2   2       20.08       21.96      0.64 o
  -1  -2   2      687.05      609.67      6.01 o
   0  -2   2    19907.29    17613.40    151.93 o
   1  -2   2     1651.82     1685.28     14.07 o
   2  -2   2      180.86      195.83      1.88 o
   3  -2   2      158.39      162.87      1.94 o
   4  -2   2      906.21      951.85     10.49 o
   5  -2   2      130.04      127.88      1.68 o
   6  -2   2        6.52        6.20      0.78 o
   7  -2   2        3.22        4.48      1.14 o
   8  -2   2       17.45       16.42      1.25 o
   9  -2   2        0.12       -1.62      1.62 o
  10  -2   2        4.28        4.77      1.72 o
  11  -2   2        0.18       -3.64      3.82 o
 -10  -1   2        2.11       -5.19      5.19 o
  -9  -1   2        0.12       -2.87      3.22 o
  -8  -1   2        0.13        0.17      2.27 o
  -7  -1   2        1.15       -0.21      2.79 o
  -6  -1   2        0.96        0.96      0.82 o
  -5  -1   2       67.40       67.03      1.33 o
  -4  -1   2      430.48      414.56      4.58 o
  -3  -1   2        0.96        0.09      0.41 o
  -2  -1   2     1334.18     1274.05     10.41 o
  -1  -1   2    11368.42    10698.06     86.52 o
   0  -1   2     3996.66     3975.18     34.22 o
   1  -1   2     1075.45     1100.92     10.69 o
   2  -1   2     1595.10     1657.93     19.62 o
   3  -1   2     1032.60     1101.63     13.13 o
   4  -1   2        4.74        6.24      0.68 o
   5  -1   2       20.50       21.00      1.03 o
   6  -1   2      210.61      202.53      3.04 o
   7  -1   2        0.39       -0.73      1.29 o
   8  -1   2       63.73       56.02      2.22 o
   9  -1   2        0.85       -2.28      2.28 o
  10  -1   2        0.14        1.24      3.63 o
 -11   0   2        0.03       -0.47      5.64 o
 -10   0   2        0.30        3.73      3.22 o
  -9   0   2        6.53        6.83      2.45 o
  -8   0   2       14.94       14.05      2.11 o
  -7   0   2        9.51       11.71      1.23 o
  -6   0   2       20.29       23.02      1.01 o
  -5   0   2       13.22       16.01      0.76 o
  -4   0   2      218.97      230.97      2.39 o
  -3   0   2       22.50       19.56      0.54 o
  -2   0   2      167.40      154.84      1.73 o
  -1   0   2     1006.91     1076.75      8.81 o
   0   0   2       69.42       75.66      0.72 o
   1   0   2       68.80       84.76      0.93 o
   2   0   2      590.16      559.90      5.86 o
   3   0   2      396.47      419.97      4.51 o
   4   0   2     1518.27     1476.74     16.28 o
   5   0   2      121.63      108.23      1.86 o
   6   0   2      221.46      217.05      3.31 o
   7   0   2        1.93        2.63      1.71 o
   8   0   2        4.24        0.55      2.29 o
   9   0   2        6.46        7.12      2.73 o
  10   0   2        0.12       -2.90      5.15 o
 -11   1   2        0.10        2.54      5.23 o
 -10   1   2       14.06       13.58      2.62 o
  -9   1   2        3.52        5.44      2.17 o
  -8   1   2        4.57        5.97      1.32 o
  -7   1   2      122.07      122.70      2.69 o
  -6   1   2      237.20      227.38      2.78 o
  -5   1   2      373.94      364.49      3.99 o
  -4   1   2      870.04      894.32     10.87 o
  -3   1   2      311.55      312.31      2.95 o
  -2   1   2     4070.20     3882.49     39.72 o
  -1   1   2      295.97      302.40      2.64 o
   0   1   2     7960.46     7448.83     62.79 o
   1   1   2        7.62        3.56      0.30 o
   2   1   2     1699.33     1842.80     18.35 o
   3   1   2       83.27       75.29      1.27 o
   4   1   2      118.11      106.45      1.68 o
   5   1   2       91.81       90.93      2.43 o
   6   1   2        3.28        2.26      1.36 o
   7   1   2       52.37       43.06      2.55 o
   8   1   2       24.92       22.62      3.26 o
   9   1   2        8.66       11.19      3.53 o
  10   1   2        0.34       11.09      5.81 o
 -11   2   2        1.40        2.23      3.63 o
 -10   2   2        8.21        8.67      1.87 o
  -9   2   2        3.93        3.49      1.25 o
  -8   2   2       12.91       12.18      1.42 o
  -7   2   2      346.82      340.74      4.12 o
  -6   2   2       82.71       80.34      1.27 o
  -5   2   2       68.98       71.53      1.59 o
  -4   2   2      891.66      979.47      9.44 o
  -3   2   2      121.03      136.67      1.45 o
  -2   2   2     7388.55     7283.94     64.06 o
  -1   2   2      462.32      446.96      4.03 o
   0   2   2     1218.01     1173.76     10.12 o
   1   2   2      403.10      375.28      3.95 o
   2   2   2     1398.50     1424.82     15.41 o
   3   2   2     1451.64     1529.74     15.61 o
   4   2   2        2.29        2.62      0.77 o
   5   2   2        0.59        5.99      2.74 o
   6   2   2       73.60       66.11      1.99 o
   7   2   2        1.06        3.83      3.03 o
   8   2   2        2.72        3.87      3.38 o
   9   2   2        5.22        1.02      3.80 o
 -11   3   2        0.22       -0.68      4.09 o
 -10   3   2        2.60        2.32      2.87 o
  -9   3   2       15.61       15.29      2.14 o
  -8   3   2        0.84       -1.70      1.70 o
  -7   3   2       73.08       71.70      2.01 o
  -6   3   2      536.51      548.50      7.29 o
  -5   3   2       22.54       27.48      0.78 o
  -4   3   2     1445.98     1566.70     20.07 o
  -3   3   2       47.17       53.42      0.83 o
  -2   3   2      411.17      366.64      3.50 o
  -1   3   2     2212.31     2293.25     21.25 o
   0   3   2      529.85      533.13      4.98 o
   1   3   2      451.99      490.38      4.90 o
   2   3   2       28.17       30.50      0.90 o
   3   3   2      569.25      576.42      7.91 o
   4   3   2       60.11       56.94      1.42 o
   5   3   2       15.58       14.54      1.66 o
   6   3   2        0.66        1.30      2.03 o
   7   3   2        0.56        3.50      3.43 o
   8   3   2        5.51       -0.25      7.99 o
   9   3   2        4.79        6.17      6.53 o
 -11   4   2        3.28        2.99      5.37 o
 -10   4   2        0.84        2.84      3.14 o
  -9   4   2       30.75       31.12      3.07 o
  -8   4   2       60.88       55.77      3.45 o
  -7   4   2        5.45        2.99      2.45 o
  -6   4   2       15.29       19.04      1.71 o
  -5   4   2      240.66      239.09      4.37 o
  -4   4   2       51.73       63.55      4.21 o
  -3   4   2      336.30      336.42      4.21 o
  -2   4   2     2189.51     2215.19     19.55 o
  -1   4   2      545.35      492.77      4.75 o
   0   4   2      202.75      202.18      2.13 o
   1   4   2      885.20      879.24      8.45 o
   2   4   2      455.11      468.04      5.44 o
   3   4   2       91.06       89.48      3.29 o
   4   4   2        0.75        0.50      1.64 o
   5   4   2       16.59       19.70      2.36 o
   6   4   2        3.46        2.38      2.55 o
   7   4   2        1.19       -2.47      3.55 o
   8   4   2        3.46        6.11      4.07 o
 -11   5   2        1.30       -2.63      3.45 o
 -10   5   2        0.54        6.72      3.00 o
  -9   5   2        0.30        1.35      2.44 o
  -8   5   2        0.57       -0.40      1.95 o
  -7   5   2       56.09       49.77      3.41 o
  -6   5   2       36.04       38.39      1.86 o
  -5   5   2        7.21        6.99      0.77 o
  -4   5   2       61.48       57.78      1.48 o
  -3   5   2      251.91      256.24      3.08 o
  -2   5   2      451.51      433.93      4.08 o
  -1   5   2      242.84      253.56      2.68 o
   0   5   2      188.33      195.47      2.16 o
   1   5   2      487.04      476.29      4.93 o
   2   5   2       14.79       17.02      1.12 o
   3   5   2      360.36      382.40      5.14 o
   4   5   2       31.92       26.48      2.47 o
   5   5   2       16.24       15.26      2.61 o
   6   5   2        3.10       -1.95      3.87 o
   7   5   2        3.79        4.97      6.19 o
   8   5   2        4.51       13.52      6.46 o
 -11   6   2        2.77        0.11      3.26 o
 -10   6   2        6.51        4.95      3.34 o
  -9   6   2        3.17        1.18      2.24 o
  -8   6   2        0.60       -0.96      1.77 o
  -7   6   2        0.14       -1.07      2.90 o
  -6   6   2       27.23       29.66      1.62 o
  -5   6   2        0.54        1.01      0.92 o
  -4   6   2       55.91       57.85      1.80 o
  -3   6   2      116.90      114.54      1.69 o
  -2   6   2      137.45      141.85      1.71 o
  -1   6   2       30.14       28.42      0.86 o
   0   6   2        7.29       11.94      0.77 o
   1   6   2      276.34      269.74      3.53 o
   2   6   2        0.96        1.88      1.88 o
   3   6   2        1.81       -0.71      1.68 o
   4   6   2       14.36       18.65      3.59 o
   5   6   2       11.09       11.75      3.59 o
   6   6   2       16.64       27.83      4.83 o
   7   6   2        0.37       -6.04      6.04 o
 -10   7   2        3.18        3.36      3.06 o
  -9   7   2        1.74        1.09      2.03 o
  -8   7   2        3.90        2.56      3.75 o
  -7   7   2        5.91        2.35      3.08 o
  -6   7   2        0.09        1.69      2.63 o
  -5   7   2       21.41       18.93      1.29 o
  -4   7   2        5.92        6.31      1.32 o
  -3   7   2      308.88      288.89      3.68 o
  -2   7   2       28.14       36.59      0.93 o
  -1   7   2       16.33       11.93      1.16 o
   0   7   2      117.75      126.41      2.53 o
   1   7   2      169.30      166.86      4.40 o
   2   7   2       14.99       21.49      3.02 o
   3   7   2        3.04        4.07      3.25 o
   4   7   2        0.12       -1.38      3.64 o
   5   7   2        0.09       -1.18      6.64 o
   6   7   2        0.54        2.75      4.49 o
 -10   8   2        2.52        2.65      2.98 o
  -8   8   2        3.16       -0.34      6.01 o
  -7   8   2       40.46       35.34      3.75 o
  -6   8   2        0.01        1.76      1.34 o
  -5   8   2       55.56       49.25      1.88 o
  -4   8   2        0.30       -0.53      1.55 o
  -3   8   2       64.01       65.65      1.74 o
  -2   8   2      116.46      131.09      2.36 o
  -1   8   2       46.42       34.89      1.51 o
   0   8   2        7.40        3.61      1.62 o
   1   8   2       20.72       25.49      2.29 o
   2   8   2        5.72       10.38      5.13 o
   3   8   2        5.67        6.02      5.53 o
   4   8   2        2.19       -6.06      6.06 o
   5   8   2        0.47       -4.97      6.30 o
  -9   9   2        1.02       -7.44      7.44 o
  -8   9   2        2.42        0.76      6.84 o
  -7   9   2        7.96        6.49      3.77 o
  -6   9   2       12.76       13.56      1.69 o
  -5   9   2       18.35       15.68      3.13 o
  -4   9   2       89.16       86.63      3.13 o
  -3   9   2       46.17       50.20      3.54 o
  -2   9   2        2.53        4.06      1.16 o
  -1   9   2        1.43        2.08      1.62 o
   0   9   2        7.52        6.35      2.16 o
   1   9   2        9.97       12.29      4.62 o
   2   9   2        0.38       -1.50      3.08 o
   3   9   2        0.00       -2.03      3.48 o
   4   9   2        0.09       -6.46      7.09 o
  -9  10   2        0.17        8.91      8.26 o
  -8  10   2        0.38        5.41      7.64 o
  -7  10   2        0.70        1.44      2.25 o
  -6  10   2        1.91        1.24      2.21 o
  -5  10   2        1.63        2.69      2.42 o
  -4  10   2        9.73        6.86      2.58 o
  -3  10   2        9.97       11.12      2.05 o
  -2  10   2       10.80       17.68      3.61 o
  -1  10   2       24.82       25.59      2.67 o
   0  10   2        0.46        2.19      3.21 o
   1  10   2        0.03        0.47      3.06 o
   2  10   2        0.33        1.60      4.70 o
   3  10   2        0.04        6.97      7.02 o
  -7  11   2        0.87        0.19      2.38 o
  -6  11   2        0.07        1.60      2.63 o
  -5  11   2        0.27       -1.54      2.86 o
  -4  11   2        6.07        8.36      4.37 o
  -3  11   2        0.58        1.91      2.51 o
  -2  11   2        0.44       -2.99      2.99 o
  -1  11   2        1.47       -1.20      3.39 o
   0  11   2        0.09        2.19      4.39 o
   1  11   2        0.70       -6.44      6.44 o
  -4  12   2        2.89       -5.28      5.28 o
  -3  12   2        0.01        0.18      2.60 o
   1 -12   3        0.69        5.17      4.12 o
   2 -12   3        0.16       -0.43      3.16 o
   3 -12   3        2.92        9.46      4.54 o
   4 -12   3        0.21        0.75     10.06 o
   5 -12   3        0.38       -1.13      4.16 o
  -2 -11   3       10.39       18.98      6.77 o
  -1 -11   3        1.26        1.05      4.60 o
   0 -11   3        0.02        4.59      4.63 o
   1 -11   3        0.06       -1.95      2.16 o
   2 -11   3        0.38       -0.83      2.80 o
   3 -11   3        2.29        3.69      3.93 o
   4 -11   3        0.12        2.40      3.73 o
   5 -11   3        0.01        3.85      4.35 o
   6 -11   3        0.01       -0.45      3.48 o
   7 -11   3        0.00        2.06      8.65 o
  -3 -10   3        6.43        2.27      4.64 o
  -2 -10   3        0.00        1.15      4.36 o
  -1 -10   3       16.97       27.11      4.17 o
   0 -10   3        2.42        5.75      2.88 o
   1 -10   3        0.70       -1.09      1.67 o
   2 -10   3        0.58        1.76      2.57 o
   3 -10   3        1.08        1.49      2.02 o
   4 -10   3        0.03       -1.14      3.20 o
   5 -10   3        3.01        3.95      3.96 o
   6 -10   3        0.22       -0.92      2.99 o
   7 -10   3        0.31       -1.94      1.96 o
   8 -10   3        0.14        6.68      6.86 o
  -5  -9   3        1.40        5.70      7.44 o
  -4  -9   3        3.78       -0.63      4.61 o
  -3  -9   3       33.47       41.57     10.50 o
  -2  -9   3        8.68       10.25      3.88 o
  -1  -9   3        0.09       -2.66      2.66 o
   0  -9   3       32.53       30.08      2.70 o
   1  -9   3        6.66        2.94      1.87 o
   2  -9   3        2.02        1.76      2.14 o
   3  -9   3       11.59       12.09      1.43 o
   4  -9   3        1.23        1.52      2.70 o
   5  -9   3        5.24        6.61      2.59 o
   6  -9   3        2.93        1.22      2.61 o
   7  -9   3       11.96       10.38      1.79 o
  -6  -8   3        0.00       -4.05      6.28 o
  -5  -8   3        5.39       -6.06      6.57 o
  -4  -8   3        6.83       17.24      6.01 o
  -3  -8   3        0.42        1.24      3.70 o
  -2  -8   3        8.63       19.62      6.82 o
  -1  -8   3       35.34       33.80      2.19 o
   0  -8   3        2.62        4.71      1.86 o
   1  -8   3        1.47        1.94      1.86 o
   2  -8   3        2.80        1.84      0.86 o
   3  -8   3        4.65        3.08      1.40 o
   4  -8   3       36.19       39.55      2.09 o
   5  -8   3       12.46       14.67      2.35 o
   6  -8   3       13.45       15.43      2.28 o
   7  -8   3        1.15        3.36      1.67 o
   8  -8   3        0.67        0.64      3.25 o
   9  -8   3        0.53        1.16      2.29 o
  10  -8   3        0.00       -2.48      2.74 o
  -7  -7   3        0.33       -4.69      4.69 o
  -6  -7   3        0.23        2.67      4.23 o
  -5  -7   3        0.01       -2.22      3.76 o
  -4  -7   3        4.78        2.58      3.31 o
  -3  -7   3        0.14       -0.14      2.91 o
  -2  -7   3        1.91        3.15      1.65 o
  -1  -7   3       72.72       74.04      2.02 o
   0  -7   3       17.61       12.42      1.22 o
   1  -7   3       18.40       12.01      1.02 o
   2  -7   3       80.45       79.41      1.68 o
   3  -7   3      145.93      141.89      2.17 o
   4  -7   3       11.54       12.73      2.03 o
   5  -7   3       14.55       13.05      1.57 o
   6  -7   3        0.53        0.29      1.25 o
   7  -7   3       49.27       54.02      2.45 o
   8  -7   3        2.83        1.93      2.05 o
   9  -7   3        3.17        3.39      2.49 o
  10  -7   3        0.03       -1.76      3.01 o
  -8  -6   3        0.71        5.17      6.42 o
  -7  -6   3        4.45        2.86      4.11 o
  -6  -6   3       33.32       34.32      4.18 o
  -5  -6   3        2.80        1.92      3.94 o
  -4  -6   3        0.59        4.42      1.91 o
  -3  -6   3       35.13       41.27      1.89 o
  -2  -6   3       18.95       19.26      1.33 o
  -1  -6   3      104.04      104.23      1.71 o
   0  -6   3        0.80       -0.78      0.79 o
   1  -6   3       18.54       25.84      1.30 o
   2  -6   3       74.30       79.66      1.68 o
   3  -6   3      259.66      254.65      3.06 o
   4  -6   3        4.29        3.29      1.21 o
   5  -6   3       52.55       57.62      2.19 o
   6  -6   3       25.83       27.92      1.47 o
   7  -6   3      155.05      150.89      4.29 o
   8  -6   3        5.24        5.54      2.82 o
   9  -6   3        5.64        5.00      2.71 o
  10  -6   3        4.54        2.25      3.16 o
  -8  -5   3        4.98        0.98      6.44 o
  -7  -5   3        7.27        8.00      3.29 o
  -6  -5   3        0.85       -0.69      2.59 o
  -5  -5   3        0.13       -2.17      2.17 o
  -4  -5   3        9.14       19.79      2.24 o
  -3  -5   3        7.77        4.51      1.09 o
  -2  -5   3       24.40       26.02      1.21 o
  -1  -5   3      509.53      497.18      5.31 o
   0  -5   3       84.34      101.58      1.53 o
   1  -5   3        6.31        5.41      0.56 o
   2  -5   3      177.92      165.50      1.85 o
   3  -5   3      246.24      249.16      3.24 o
   4  -5   3       18.71       23.42      1.27 o
   5  -5   3        6.44        5.38      1.17 o
   6  -5   3      186.82      183.60      4.62 o
   7  -5   3       18.25       15.42      1.98 o
   8  -5   3        6.35        6.39      2.40 o
   9  -5   3        6.38       10.23      2.85 o
  10  -5   3       16.40       12.20      3.48 o
  11  -5   3        0.00        2.69      5.59 o
  -9  -4   3        0.90        1.98      4.36 o
  -8  -4   3        0.46        0.91      3.94 o
  -7  -4   3        4.48        8.25      2.72 o
  -6  -4   3        9.22        6.57      2.86 o
  -5  -4   3       34.19       30.53      2.38 o
  -4  -4   3       10.25        7.15      1.11 o
  -3  -4   3       95.51      105.73      2.68 o
  -2  -4   3      453.04      464.06      5.35 o
  -1  -4   3      788.04      821.99      8.46 o
   0  -4   3       30.46       41.62      0.84 o
   1  -4   3       92.20       91.02      1.11 o
   2  -4   3       16.10       13.06      0.44 o
   3  -4   3      355.64      367.61      4.18 o
   4  -4   3       12.44       17.55      0.63 o
   5  -4   3        8.30       11.82      0.73 o
   6  -4   3       46.59       49.41      1.45 o
   7  -4   3        7.10        7.38      1.18 o
   8  -4   3        6.89        8.77      1.78 o
   9  -4   3        2.34        1.27      1.93 o
  10  -4   3        0.16        3.25      2.49 o
  11  -4   3        0.08        1.98      5.88 o
  -9  -3   3        0.88        1.93      3.92 o
  -8  -3   3       31.38       36.14      3.92 o
  -7  -3   3        2.50        2.80      1.95 o
  -6  -3   3        3.00       -0.05      2.09 o
  -5  -3   3       35.78       32.93      1.79 o
  -4  -3   3      120.55      152.81      2.19 o
  -3  -3   3     1391.65     1472.42     14.05 o
  -2  -3   3      166.63      211.28      2.48 o
  -1  -3   3      672.29      687.06      7.17 o
   0  -3   3     3125.68     3337.70     30.24 o
   1  -3   3     3114.04     3205.96     30.68 o
   2  -3   3     2305.56     2331.74     23.71 o
   3  -3   3      714.19      709.07      7.27 o
   4  -3   3       10.83       11.26      0.54 o
   5  -3   3       44.83       45.52      1.08 o
   6  -3   3       16.22       16.49      0.93 o
   7  -3   3        3.01        2.26      0.77 o
   8  -3   3        0.96       -0.87      1.18 o
   9  -3   3        0.16       -2.68      2.68 o
  10  -3   3        1.14        5.60      3.11 o
  11  -3   3        0.14       -3.60      3.60 o
 -10  -2   3       24.88       30.34      6.48 o
  -9  -2   3        4.50        4.61      4.60 o
  -8  -2   3       26.69       21.16      3.19 o
  -7  -2   3       33.55       34.95      1.69 o
  -6  -2   3       10.11        9.51      1.47 o
  -5  -2   3        2.70        1.01      0.88 o
  -4  -2   3        0.83       -0.43      0.66 o
  -3  -2   3      452.69      444.00      4.07 o
  -2  -2   3     2545.33     2632.07     22.31 o
  -1  -2   3      416.75      445.29      4.44 o
   0  -2   3    10370.22     9924.75     89.59 o
   1  -2   3     1308.57     1264.34     12.17 o
   2  -2   3      401.37      400.82      3.96 o
   3  -2   3     2398.30     2448.59     25.01 o
   4  -2   3      117.86      130.20      1.78 o
   5  -2   3      124.50      126.89      1.73 o
   6  -2   3      249.90      246.62      3.34 o
   7  -2   3        0.71        1.28      1.08 o
   8  -2   3        3.91        4.33      1.49 o
   9  -2   3        0.02       -0.35      1.73 o
  10  -2   3        0.32        0.44      2.30 o
 -10  -1   3       11.64        9.31      5.42 o
  -9  -1   3        4.73        2.84      3.23 o
  -8  -1   3        1.67        3.98      3.22 o
  -7  -1   3       10.50        6.47      2.04 o
  -6  -1   3       62.11       61.48      1.31 o
  -5  -1   3        1.19        0.27      0.77 o
  -4  -1   3       41.01       45.38      1.97 o
  -3  -1   3      602.61      572.93      6.95 o
  -2  -1   3      689.31      707.09      6.08 o
  -1  -1   3      118.40      120.50      1.11 o
   0  -1   3       53.94       65.90      0.72 o
   1  -1   3     7939.37     7544.79     72.79 o
   2  -1   3     4550.50     4478.70     45.64 o
   3  -1   3      707.93      806.74     11.36 o
   4  -1   3     1362.11     1342.90     17.09 o
   5  -1   3        4.25        4.04      0.73 o
   6  -1   3       30.40       28.61      1.28 o
   7  -1   3        0.08       -1.20      1.35 o
   8  -1   3       23.91       22.10      2.40 o
   9  -1   3        1.95        1.22      2.46 o
  10  -1   3        0.12       -4.21      4.93 o
 -11   0   3        0.38        0.51      5.77 o
 -10   0   3        0.06       -2.26      3.15 o
  -9   0   3        0.03       -1.64      2.38 o
  -8   0   3        0.57        3.31      2.08 o
  -7   0   3      106.23      100.01      2.19 o
  -6   0   3      258.46      253.75      3.16 o
  -5   0   3      229.51      217.86      2.51 o
  -4   0   3     1066.41     1045.44      9.71 o
  -3   0   3      602.97      633.04      5.88 o
  -2   0   3     1488.16     1576.14     13.93 o
  -1   0   3     1454.09     1498.35     11.87 o
   0   0   3     2350.15     2332.56     19.65 o
   1   0   3      109.06      115.19      1.27 o
   2   0   3       13.30       25.79      0.59 o
   3   0   3      141.82      139.75      1.78 o
   4   0   3       13.96       22.63      1.88 o
   5   0   3        2.71        4.68      0.92 o
   6   0   3      256.95      245.93      3.69 o
   7   0   3       41.08       36.75      2.36 o
   8   0   3       12.91       13.50      2.39 o
   9   0   3        8.86        8.91      3.30 o
  10   0   3        3.37        9.49      5.81 o
 -11   1   3        0.02       -2.85      5.26 o
 -10   1   3        1.76        1.49      2.49 o
  -9   1   3        0.67       -0.77      2.07 o
  -8   1   3       55.70       50.78      2.19 o
  -7   1   3       24.48       24.09      1.22 o
  -6   1   3      322.26      313.43      3.62 o
  -5   1   3       71.07       60.97      1.25 o
  -4   1   3      154.89      136.78      1.82 o
  -3   1   3     1188.28     1218.00     11.75 o
  -2   1   3     1570.68     1684.81     14.55 o
  -1   1   3      282.27      318.42      2.46 o
   0   1   3     3524.04     3687.00     28.78 o
   1   1   3     2029.82     2097.54     17.59 o
   2   1   3      340.67      310.24      4.65 o
   3   1   3      203.21      209.79      2.71 o
   4   1   3      444.14      463.83      5.51 o
   5   1   3       95.35       83.89      1.97 o
   6   1   3       20.86       18.35      1.58 o
   7   1   3       17.11       16.77      2.28 o
   8   1   3        2.74        1.59      4.52 o
   9   1   3        0.07        1.13      3.80 o
  10   1   3       15.13       12.17      6.17 o
 -11   2   3        0.04       -2.76      4.23 o
 -10   2   3        0.22        0.87      1.83 o
  -9   2   3        4.09        4.37      1.48 o
  -8   2   3        1.60        1.80      1.25 o
  -7   2   3      146.67      134.02      2.30 o
  -6   2   3      226.98      228.60      3.08 o
  -5   2   3      102.97      113.72      1.76 o
  -4   2   3     2936.09     3084.95     28.08 o
  -3   2   3      235.30      281.38      2.56 o
  -2   2   3       57.03       59.08      0.73 o
  -1   2   3      552.46      563.69      5.08 o
   0   2   3     1967.66     2016.42     18.41 o
   1   2   3     1046.42     1022.10      9.40 o
   2   2   3       39.99       20.79      0.68 o
   3   2   3       28.16       29.08      1.01 o
   4   2   3      201.61      220.00      2.76 o
   5   2   3       76.33       77.00      2.04 o
   6   2   3        0.10        1.54      1.72 o
   7   2   3        1.55        1.41      3.14 o
   8   2   3        4.88        9.63      4.85 o
   9   2   3        3.09        0.89      3.94 o
 -11   3   3        0.08        1.17      3.21 o
 -10   3   3        2.34        1.64      2.87 o
  -9   3   3        1.40        2.58      2.09 o
  -8   3   3       48.16       45.24      2.19 o
  -7   3   3        2.72        1.49      1.31 o
  -6   3   3      165.73      160.59      2.74 o
  -5   3   3       33.69       35.60      0.89 o
  -4   3   3      487.70      436.39      4.34 o
  -3   3   3      178.57      195.76      2.20 o
  -2   3   3      267.89      295.47      2.63 o
  -1   3   3       56.63       51.89      1.35 o
   0   3   3      930.86      868.54      8.01 o
   1   3   3     2542.25     2625.55     25.09 o
   2   3   3       28.15       21.62      1.02 o
   3   3   3       37.42       44.55      1.10 o
   4   3   3      156.93      160.68      2.49 o
   5   3   3        8.68        7.97      1.78 o
   6   3   3       13.80       16.11      2.48 o
   7   3   3        1.07       -0.70      3.14 o
   8   3   3        1.49       -3.82      7.32 o
   9   3   3        7.26        9.87      6.79 o
 -11   4   3        1.01       -3.19      5.41 o
 -10   4   3        9.65        3.77      3.16 o
  -9   4   3        3.80        2.58      2.58 o
  -8   4   3        2.91        0.04      2.17 o
  -7   4   3       60.02       54.76      3.74 o
  -6   4   3       27.09       27.45      2.60 o
  -5   4   3      114.47      109.10      2.80 o
  -4   4   3      187.92      172.43      3.52 o
  -3   4   3      153.51      169.53      1.98 o
  -2   4   3       34.37       40.25      0.74 o
  -1   4   3     2237.11     2330.44     21.66 o
   0   4   3     1546.33     1582.27     14.48 o
   1   4   3      173.02      151.53      2.15 o
   2   4   3       51.11       54.74      1.25 o
   3   4   3       78.16       75.76      1.95 o
   4   4   3      193.29      209.64      4.23 o
   5   4   3       16.13       18.00      2.47 o
   6   4   3        1.88        1.31      2.82 o
   7   4   3        0.25        6.45      3.95 o
   8   4   3        2.12        3.39      4.24 o
 -11   5   3        5.29        2.82      3.40 o
 -10   5   3        1.59       -1.19      3.88 o
  -9   5   3        2.30        2.37      2.43 o
  -8   5   3        1.40       -1.05      2.78 o
  -7   5   3        4.70        5.17      2.44 o
  -6   5   3       35.05       34.41      1.43 o
  -5   5   3       10.01       11.38      1.04 o
  -4   5   3      223.84      223.94      3.81 o
  -3   5   3       36.76       42.04      0.92 o
  -2   5   3      106.42      107.31      1.32 o
  -1   5   3      878.71      845.40      8.07 o
   0   5   3       14.95       13.68      0.70 o
   1   5   3      230.07      250.27      3.39 o
   2   5   3       88.01       89.56      2.01 o
   3   5   3      412.94      413.71      6.58 o
   4   5   3        0.81        0.51      2.21 o
   5   5   3       10.99        8.61      2.63 o
   6   5   3        4.75        2.35      3.66 o
   7   5   3        0.45        6.86      5.97 o
   8   5   3        1.01       -0.78      7.17 o
 -11   6   3        0.59        1.03      3.26 o
 -10   6   3        5.41        5.11      2.78 o
  -9   6   3        1.11        2.19      2.33 o
  -8   6   3        0.37       -0.70      3.09 o
  -7   6   3       24.12       21.34      1.93 o
  -6   6   3       38.17       37.56      1.77 o
  -5   6   3      167.48      157.15      3.05 o
  -4   6   3       60.90       61.99      1.92 o
  -3   6   3        9.25        6.18      0.78 o
  -2   6   3       94.75       96.20      1.37 o
  -1   6   3      307.57      299.76      3.38 o
   0   6   3       27.64       30.95      0.95 o
   1   6   3       10.12        4.99      1.25 o
   2   6   3       38.13       33.45      2.27 o
   3   6   3       49.18       49.59      2.28 o
   4   6   3        4.59        3.38      3.19 o
   5   6   3       13.62        9.70      3.94 o
   6   6   3        2.69        4.78      4.27 o
   7   6   3        1.23        3.07      7.08 o
 -10   7   3        3.98        0.54      2.55 o
  -9   7   3        0.40       -0.72      2.13 o
  -8   7   3        0.00        1.64      3.40 o
  -7   7   3       29.82       28.72      4.76 o
  -6   7   3       15.32       15.44      1.41 o
  -5   7   3        1.62        2.21      1.34 o
  -4   7   3       28.70       32.22      1.67 o
  -3   7   3       11.73       11.22      1.06 o
  -2   7   3       13.91       13.51      1.18 o
  -1   7   3      403.66      412.35      5.48 o
   0   7   3        8.17       13.47      1.39 o
   1   7   3        0.30        4.30      2.09 o
   2   7   3       30.82       39.01      5.30 o
   3   7   3       50.18       61.63      6.37 o
   4   7   3       18.28       18.99      2.60 o
   5   7   3        4.52       -2.74      6.57 o
   6   7   3        0.00       -2.50      7.15 o
 -10   8   3        0.58        0.14      2.36 o
  -9   8   3        1.08       13.72      6.86 o
  -8   8   3        4.47        2.69      6.26 o
  -7   8   3        0.64        0.47      2.09 o
  -6   8   3        5.00        2.99      1.60 o
  -5   8   3       73.49       64.85      2.56 o
  -4   8   3        1.24        2.47      1.68 o
  -3   8   3      321.48      294.83      4.20 o
  -2   8   3        3.12        1.93      1.16 o
  -1   8   3       11.57       16.56      1.45 o
   0   8   3       35.08       41.77      2.74 o
   1   8   3       12.03        6.99      2.13 o
   2   8   3        8.40        6.46      5.42 o
   3   8   3        2.35        0.31      3.74 o
   4   8   3        2.23        0.93      6.48 o
   5   8   3        2.64        8.78      6.60 o
  -9   9   3        0.00       -3.28      7.66 o
  -8   9   3        1.34       16.91      7.04 o
  -7   9   3        0.47       -0.55      1.84 o
  -6   9   3        3.83        4.45      1.84 o
  -5   9   3       10.91        8.25      1.95 o
  -4   9   3        1.08        4.35      1.98 o
  -3   9   3        0.42       -1.82      1.82 o
  -2   9   3       18.75       19.45      1.37 o
  -1   9   3        1.57        3.80      1.72 o
   0   9   3        2.06       -1.14      2.17 o
   1   9   3        0.03       -3.00      3.00 o
   2   9   3        4.11        4.80      3.11 o
   3   9   3        1.51       -0.16      4.51 o
   4   9   3        0.44       -4.41      7.31 o
  -8  10   3        2.66        5.81      7.75 o
  -7  10   3        0.94        1.22      2.17 o
  -6  10   3       10.24       10.72      3.34 o
  -5  10   3        3.26        4.23      2.51 o
  -4  10   3        5.35        7.77      2.76 o
  -3  10   3        2.49        2.34      2.14 o
  -2  10   3        0.20       -1.02      1.77 o
  -1  10   3        1.04        1.31      2.25 o
   0  10   3        4.58        8.32      2.95 o
   1  10   3        1.08        4.41      4.50 o
   2  10   3        0.25       -2.59      6.48 o
  -7  11   3        0.07       -1.30      2.59 o
  -6  11   3        0.01       -3.47      3.69 o
  -5  11   3        0.16       -2.90      2.90 o
  -4  11   3        0.02        0.32      3.12 o
  -3  11   3        1.57       -0.43      3.57 o
  -2  11   3        2.87        5.52      3.26 o
  -1  11   3        1.29       -3.38      3.38 o
   0  11   3        0.25       -0.41      4.67 o
   1 -12   4        0.30       -1.48      3.53 o
   2 -12   4        0.03        0.26      3.26 o
   3 -12   4        0.09        2.13      4.51 o
   4 -12   4        0.91        2.34      8.18 o
   5 -12   4        0.80       -2.80      4.17 o
  -2 -11   4        1.62        2.23      6.42 o
  -1 -11   4        0.15        4.87      4.70 o
   0 -11   4        2.74        7.60      5.91 o
   1 -11   4        0.07        1.97      2.16 o
   2 -11   4        4.38        4.98      2.90 o
   3 -11   4        0.14        2.07      2.22 o
   4 -11   4        0.83       -4.29      8.67 o
   5 -11   4        0.05       -1.09      3.60 o
   6 -11   4        0.07        2.71      3.44 o
   7 -11   4        0.13       -0.08      3.28 o
  -3 -10   4        5.39        8.24      4.60 o
  -2 -10   4        0.04       -1.27      4.34 o
  -1 -10   4        0.75        0.73      4.00 o
   0 -10   4        1.02        1.55      2.85 o
   1 -10   4       18.83       20.74      2.84 o
   2 -10   4        1.40       -1.52      2.54 o
   3 -10   4        0.86        2.32      2.01 o
   4 -10   4        6.66       13.34      4.60 o
   5 -10   4        0.92        2.75      3.23 o
   6 -10   4        3.05        0.26      3.22 o
   7 -10   4        2.03        3.83      2.21 o
   8 -10   4        0.13        3.11      2.20 o
  -5  -9   4        1.78        0.80      5.26 o
  -4  -9   4        0.03        0.25      4.44 o
  -3  -9   4        0.37       -3.88      3.88 o
  -2  -9   4        5.41        6.15      3.67 o
  -1  -9   4        5.31       15.16      2.81 o
   0  -9   4       20.66       20.54      2.71 o
   1  -9   4        2.47        1.61      1.86 o
   2  -9   4        0.27       -1.32      1.32 o
   3  -9   4        2.59        3.05      1.83 o
   4  -9   4        0.64        0.70      2.77 o
   5  -9   4        0.93        0.62      2.75 o
   6  -9   4        0.63        3.98      2.78 o
   7  -9   4        0.35       -0.91      1.99 o
   8  -9   4        8.91        9.44      2.28 o
   9  -9   4        1.95        5.80      2.45 o
  -6  -8   4        4.07        8.87      6.71 o
  -5  -8   4        2.37        2.47      5.97 o
  -4  -8   4        0.32        4.43      5.90 o
  -3  -8   4        0.36       -3.55      3.55 o
  -2  -8   4        2.81        4.18      3.28 o
  -1  -8   4        0.66        3.58      3.22 o
   0  -8   4        0.15        1.06      1.73 o
   1  -8   4       35.10       30.73      1.87 o
   2  -8   4       15.05       14.39      1.38 o
   3  -8   4       44.36       41.35      1.57 o
   4  -8   4       22.09       22.49      2.58 o
   5  -8   4       17.68       17.97      2.78 o
   6  -8   4       11.53       13.51      1.86 o
   7  -8   4        7.07        6.06      1.96 o
   8  -8   4        3.25        3.02      2.26 o
   9  -8   4        0.13       -0.25      4.94 o
  10  -8   4        2.88       -1.79      3.02 o
  -7  -7   4        0.55       -4.62      4.62 o
  -6  -7   4        1.36        0.20      4.22 o
  -5  -7   4        1.03       -3.46      3.46 o
  -4  -7   4        0.61       -3.33      3.33 o
  -3  -7   4        5.25        2.80      2.94 o
  -2  -7   4       17.00       12.89      1.70 o
  -1  -7   4       19.98       28.98      1.48 o
   0  -7   4       15.56       18.71      1.17 o
   1  -7   4       52.86       56.31      1.40 o
   2  -7   4       56.91       52.94      1.31 o
   3  -7   4       12.46       10.56      1.10 o
   4  -7   4      122.82      118.28      3.10 o
   5  -7   4       35.67       33.90      1.99 o
   6  -7   4        3.01        1.88      1.68 o
   7  -7   4        1.59        7.28      2.55 o
   8  -7   4        0.02        2.39      2.36 o
   9  -7   4        0.44       -0.98      2.63 o
  10  -7   4        0.52        0.18      3.20 o
  -8  -6   4        3.07        3.74      6.46 o
  -7  -6   4        0.00       -1.47      4.45 o
  -6  -6   4        1.26       -1.64      3.84 o
  -5  -6   4        0.23        0.65      3.18 o
  -4  -6   4       23.62       23.63      2.20 o
  -3  -6   4        0.21       -0.04      1.48 o
  -2  -6   4       14.63       22.30      1.84 o
  -1  -6   4        0.36        0.28      0.76 o
   0  -6   4       20.63       16.86      1.03 o
   1  -6   4      239.35      226.86      2.58 o
   2  -6   4        4.22        4.03      0.67 o
   3  -6   4       56.73       56.43      1.14 o
   4  -6   4       34.43       35.07      2.46 o
   5  -6   4       48.77       48.51      1.75 o
   6  -6   4       25.02       31.09      2.53 o
   7  -6   4       93.92       81.00      3.38 o
   8  -6   4        0.03       -2.07      2.41 o
   9  -6   4        1.35       -1.11      2.84 o
  10  -6   4        2.35        0.91      3.28 o
  -8  -5   4        0.38       -5.57      6.35 o
  -7  -5   4        0.01       -3.37      3.43 o
  -6  -5   4        0.31        1.01      2.72 o
  -5  -5   4        4.36        7.32      2.31 o
  -4  -5   4        1.37       -0.88      1.37 o
  -3  -5   4      256.06      231.56      3.19 o
  -2  -5   4        0.62       -0.87      0.87 o
  -1  -5   4      292.63      324.78      4.17 o
   0  -5   4       64.09       78.70      1.29 o
   1  -5   4     1028.77     1036.90     10.77 o
   2  -5   4       10.11       15.48      0.64 o
   3  -5   4       62.15       53.68      1.09 o
   4  -5   4      103.95      101.10      1.62 o
   5  -5   4        0.99        1.74      2.69 o
   6  -5   4       10.58        9.44      1.75 o
   7  -5   4       19.83       19.13      2.27 o
   8  -5   4        3.07        4.90      2.45 o
   9  -5   4        0.40       -2.25      2.89 o
  10  -5   4        0.23        2.29      3.46 o
  -9  -4   4        0.00       -1.87      4.43 o
  -8  -4   4        0.02        1.64      4.88 o
  -7  -4   4        0.07       -3.77      3.77 o
  -6  -4   4       15.25       22.70      2.55 o
  -5  -4   4        7.90       10.89      1.71 o
  -4  -4   4       48.87       54.43      2.24 o
  -3  -4   4       22.59       17.87      0.98 o
  -2  -4   4        1.80        2.32      0.89 o
  -1  -4   4      226.60      226.93      2.35 o
   0  -4   4     2775.36     2788.83     24.33 o
   1  -4   4     1476.34     1545.23     15.77 o
   2  -4   4      583.74      579.56      5.42 o
   3  -4   4       35.57       33.54      0.92 o
   4  -4   4      186.23      196.62      2.62 o
   5  -4   4       18.41       22.23      1.01 o
   6  -4   4        3.93        5.96      1.11 o
   7  -4   4        0.05        0.62      1.33 o
   8  -4   4        0.05       -1.43      1.43 o
   9  -4   4        0.19        0.10      3.18 o
  10  -4   4        0.09        0.22      2.71 o
  -9  -3   4        0.17       -3.90      3.90 o
  -8  -3   4        0.47        1.24      3.53 o
  -7  -3   4        3.87        0.92      1.79 o
  -6  -3   4       15.95       19.96      2.24 o
  -5  -3   4       76.77       76.03      1.88 o
  -4  -3   4       12.52        8.78      0.73 o
  -3  -3   4        9.67        4.83      0.65 o
  -2  -3   4      604.07      602.26      5.96 o
  -1  -3   4     4710.87     4890.93     44.29 o
   0  -3   4       28.34       17.20      0.78 o
   1  -3   4       32.85       37.06      0.74 o
   2  -3   4       52.48       46.93      0.76 o
   3  -3   4      110.52      110.36      1.41 o
   4  -3   4      825.33      887.87      9.15 o
   5  -3   4       12.27       15.43      0.71 o
   6  -3   4        4.95        4.85      0.80 o
   7  -3   4        1.18        1.46      0.95 o
   8  -3   4       13.12       13.46      1.25 o
   9  -3   4        0.83       -0.97      2.89 o
  10  -3   4        0.02       -2.73      3.33 o
 -10  -2   4        2.26        1.72      5.99 o
  -9  -2   4        3.78        4.04      3.58 o
  -8  -2   4       12.67       17.46      5.87 o
  -7  -2   4        2.40        2.93      1.45 o
  -6  -2   4       44.94       39.72      1.79 o
  -5  -2   4       90.48       95.80      1.82 o
  -4  -2   4        5.05        2.26      0.67 o
  -3  -2   4       13.87       18.24      0.60 o
  -2  -2   4        4.41        5.89      0.51 o
  -1  -2   4     2702.60     2745.91     23.43 o
   0  -2   4      105.93      121.45      1.24 o
   1  -2   4      601.38      621.12      5.52 o
   2  -2   4     1305.39     1373.36     15.13 o
   3  -2   4      638.79      643.86      7.80 o
   4  -2   4       39.15       31.44      0.88 o
   5  -2   4      105.56      101.71      1.75 o
   6  -2   4        1.70        0.45      0.90 o
   7  -2   4        7.88        8.04      1.20 o
   8  -2   4        6.31        2.44      1.66 o
   9  -2   4        2.60        4.06      2.24 o
  10  -2   4        3.08       -1.33      3.56 o
 -10  -1   4        0.11       -4.93      5.35 o
  -9  -1   4        2.02       -0.03      3.22 o
  -8  -1   4        0.48       -1.43      3.77 o
  -7  -1   4       34.29       33.25      2.33 o
  -6  -1   4      100.80      106.04      1.73 o
  -5  -1   4      286.66      270.12      3.08 o
  -4  -1   4       82.25       90.08      1.62 o
  -3  -1   4       87.09       82.45      1.54 o
  -2  -1   4      171.25      171.72      1.60 o
  -1  -1   4     1694.97     1666.60     14.50 o
   0  -1   4     1631.20     1681.30     14.88 o
   1  -1   4       12.67       14.82      0.89 o
   2  -1   4      928.81      945.29      9.79 o
   3  -1   4       74.55       64.80      1.04 o
   4  -1   4     1226.76     1230.90     13.67 o
   5  -1   4        0.20        5.59      1.54 o
   6  -1   4      124.94      127.34      2.76 o
   7  -1   4       21.08       18.57      2.07 o
   8  -1   4        2.54        4.72      2.26 o
   9  -1   4        1.29       -0.44      2.52 o
  10  -1   4        3.22        2.61      5.33 o
 -11   0   4        4.85        4.06      5.81 o
 -10   0   4        2.33        0.56      3.10 o
  -9   0   4        0.35       -1.54      2.48 o
  -8   0   4        8.02        5.83      2.23 o
  -7   0   4      210.52      211.05      3.33 o
  -6   0   4       23.80       23.70      0.99 o
  -5   0   4        6.33        6.25      0.83 o
  -4   0   4      919.52      998.61      9.77 o
  -3   0   4     1290.29     1297.99     11.87 o
  -2   0   4     5637.46     5657.68     49.73 o
  -1   0   4     1151.69     1128.51      9.97 o
   0   0   4        3.32        4.92      0.74 o
   1   0   4      770.56      732.33      6.56 o
   2   0   4     3660.94     3710.37     35.84 o
   3   0   4      822.33      823.84      8.67 o
   4   0   4        8.03       12.52      0.86 o
   5   0   4        0.38       -0.67      1.05 o
   6   0   4        2.72        1.78      1.38 o
   7   0   4        6.44        9.11      2.16 o
   8   0   4        1.60        2.13      2.70 o
   9   0   4        4.38        9.52      4.89 o
  10   0   4        0.06        1.78      6.01 o
 -11   1   4        0.76        1.05      5.46 o
 -10   1   4        0.01       -0.36      2.46 o
  -9   1   4        6.84        6.74      2.21 o
  -8   1   4        0.06       -1.44      1.44 o
  -7   1   4        0.22       -0.56      1.11 o
  -6   1   4      143.63      145.95      2.37 o
  -5   1   4       44.32       44.48      1.10 o
  -4   1   4      349.31      392.34      4.52 o
  -3   1   4     1314.66     1337.46     12.90 o
  -2   1   4      296.56      289.85      2.69 o
  -1   1   4     3003.49     3112.26     24.05 o
   0   1   4       95.09       77.63      0.87 o
   1   1   4      639.82      683.61      6.85 o
   2   1   4      858.59      886.88      9.34 o
   3   1   4      193.14      189.11      2.55 o
   4   1   4      178.14      170.87      2.96 o
   5   1   4       21.68       23.32      1.96 o
   6   1   4       18.36       17.53      1.84 o
   7   1   4        0.11        0.20      2.32 o
   8   1   4        0.69        2.24      3.28 o
   9   1   4        3.32        9.33      3.76 o
 -11   2   4        0.04       -2.82      3.62 o
 -10   2   4        2.56        1.14      1.89 o
  -9   2   4        6.67        4.32      1.50 o
  -8   2   4       11.86       10.21      1.30 o
  -7   2   4        0.89       -1.18      1.18 o
  -6   2   4       58.61       55.36      1.42 o
  -5   2   4       53.40       54.05      1.08 o
  -4   2   4        0.63        0.82      0.81 o
  -3   2   4      106.30       91.84      1.00 o
  -2   2   4     1586.81     1552.31     13.71 o
  -1   2   4     1072.11     1056.63      8.66 o
   0   2   4      446.14      459.97      4.01 o
   1   2   4      245.65      255.41      2.80 o
   2   2   4     3115.20     3179.42     38.64 o
   3   2   4      123.42      102.84      1.89 o
   4   2   4        1.48        0.32      1.04 o
   5   2   4        0.22        1.71      1.29 o
   6   2   4        0.20       -2.18      2.18 o
   7   2   4        2.08        2.95      3.26 o
   8   2   4        0.19       -0.29      5.73 o
   9   2   4        1.73        0.20      6.08 o
 -11   3   4        1.53        4.05      5.11 o
 -10   3   4        0.34        1.16      3.64 o
  -9   3   4        0.05        0.73      2.14 o
  -8   3   4        0.52       -1.77      1.77 o
  -7   3   4       27.85       29.78      2.51 o
  -6   3   4      103.34      107.87      2.27 o
  -5   3   4        1.64        3.27      0.51 o
  -4   3   4       13.76       12.50      0.59 o
  -3   3   4      982.84     1018.16      9.44 o
  -2   3   4     2257.25     2247.11     18.97 o
  -1   3   4      432.40      421.88      3.89 o
   0   3   4     3507.88     3880.57     36.95 o
   1   3   4      356.11      364.32      3.79 o
   2   3   4       62.69       53.93      1.19 o
   3   3   4      464.39      471.78      6.47 o
   4   3   4       23.58       24.96      1.52 o
   5   3   4       38.61       33.19      1.97 o
   6   3   4       30.14       31.16      2.83 o
   7   3   4        0.65       -1.11      3.38 o
   8   3   4        2.38        2.05      4.00 o
   9   3   4        0.69        5.75      6.91 o
 -11   4   4        9.07       10.25      5.12 o
 -10   4   4        2.05        0.50      3.15 o
  -9   4   4       43.23       46.11      3.18 o
  -8   4   4       22.60       21.52      3.45 o
  -7   4   4       51.74       52.72      3.48 o
  -6   4   4       70.79       66.65      1.95 o
  -5   4   4        0.00        0.82      0.60 o
  -4   4   4      245.88      247.61      2.81 o
  -3   4   4      115.20      121.03      1.54 o
  -2   4   4      193.55      167.78      1.84 o
  -1   4   4      182.06      161.13      1.84 o
   0   4   4       46.95       48.00      1.03 o
   1   4   4      586.53      588.54      6.30 o
   2   4   4      868.02      861.35      9.11 o
   3   4   4       21.65       23.25      1.35 o
   4   4   4      105.52       94.98      3.45 o
   5   4   4        4.67        5.22      2.41 o
   6   4   4        2.91        2.09      2.78 o
   7   4   4        0.36       -2.70      3.87 o
   8   4   4        1.30       -0.08      5.52 o
 -11   5   4       16.29       15.27      3.54 o
 -10   5   4        4.33        7.96      3.08 o
  -9   5   4       58.30       54.06      3.13 o
  -8   5   4        4.97        4.40      2.65 o
  -7   5   4       22.02       26.76      3.43 o
  -6   5   4       15.83       14.58      1.26 o
  -5   5   4       23.07       24.29      1.31 o
  -4   5   4      214.56      208.65      2.65 o
  -3   5   4      726.22      722.42      7.26 o
  -2   5   4       50.94       48.87      0.97 o
  -1   5   4        0.40        1.20      0.64 o
   0   5   4       72.39       70.30      1.45 o
   1   5   4      204.92      193.04      3.41 o
   2   5   4        5.10        6.31      1.05 o
   3   5   4        0.07        0.65      1.51 o
   4   5   4       21.87       25.53      4.97 o
   5   5   4       18.15       18.96      7.13 o
   6   5   4       17.41       19.04      4.11 o
   7   5   4        9.74       13.64      6.88 o
 -11   6   4        5.65        0.39      3.31 o
 -10   6   4        0.16        2.17      4.17 o
  -9   6   4        2.67        3.16      3.43 o
  -8   6   4        0.78        0.26      2.26 o
  -7   6   4       48.96       49.26      1.87 o
  -6   6   4        7.43        6.59      1.13 o
  -5   6   4       40.48       41.30      1.61 o
  -4   6   4        8.93        9.43      0.96 o
  -3   6   4      568.18      561.36      6.54 o
  -2   6   4      118.19      121.74      2.44 o
  -1   6   4       21.91       16.54      1.01 o
   0   6   4      191.81      178.11      2.56 o
   1   6   4      137.86      143.08      2.99 o
   2   6   4       25.03       32.49      2.27 o
   3   6   4        5.79        6.84      1.84 o
   4   6   4       30.71       29.08      3.94 o
   5   6   4        6.90        5.09      3.95 o
   6   6   4        9.61        7.49      4.25 o
   7   6   4        2.81       -6.48      6.48 o
 -10   7   4        0.04        1.45      2.70 o
  -9   7   4        0.00        1.72      3.28 o
  -8   7   4        5.90        3.61      3.43 o
  -7   7   4        3.77        2.20      1.95 o
  -6   7   4        7.94        9.09      1.54 o
  -5   7   4       40.32       35.28      1.76 o
  -4   7   4      304.00      300.44      4.56 o
  -3   7   4        1.10        2.11      1.10 o
  -2   7   4       51.15       44.70      1.37 o
  -1   7   4        4.57        1.20      1.24 o
   0   7   4       24.19       23.67      2.43 o
   1   7   4      107.31      116.92      3.85 o
   2   7   4        3.76       -0.21      3.01 o
   3   7   4        0.92        0.42      3.47 o
   4   7   4        2.95        5.54      4.02 o
   5   7   4        3.16        0.42      6.57 o
   6   7   4       10.25       20.92      7.11 o
 -10   8   4        0.33        2.10      2.59 o
  -9   8   4        0.79       -2.32      2.80 o
  -8   8   4        0.15        2.08      4.06 o
  -7   8   4        1.04        1.85      1.80 o
  -6   8   4       13.45       10.44      1.74 o
  -5   8   4       25.15       26.65      1.91 o
  -4   8   4       70.94       60.76      3.64 o
  -3   8   4       23.12       25.54      1.75 o
  -2   8   4       40.67       48.36      1.57 o
  -1   8   4      109.88       95.92      2.67 o
   0   8   4        7.08        6.46      2.45 o
   1   8   4        2.01        0.37      3.33 o
   2   8   4        3.08        8.36      3.45 o
   3   8   4        1.44        0.12      3.85 o
   4   8   4        7.37        1.57      4.41 o
   5   8   4        0.13        2.09      7.44 o
  -9   9   4        1.16       -0.83      7.67 o
  -8   9   4        1.16       -1.22      3.93 o
  -7   9   4        2.09        0.00      2.09 o
  -6   9   4        6.92       10.16      2.28 o
  -5   9   4       10.74       11.01      2.41 o
  -4   9   4        4.16        4.95      2.10 o
  -3   9   4        7.80       11.69      2.00 o
  -2   9   4        0.48        2.40      1.48 o
  -1   9   4       13.66       12.00      2.34 o
   0   9   4        0.97        1.39      2.30 o
   1   9   4        0.88        1.08      2.96 o
   2   9   4        0.43       -3.28      3.28 o
   3   9   4        1.59        0.89      4.32 o
  -8  10   4        0.03       -2.48      3.65 o
  -7  10   4        6.79        8.12      2.71 o
  -6  10   4        1.37        1.68      2.55 o
  -5  10   4        0.34        1.62      2.62 o
  -4  10   4       22.61       24.41      3.00 o
  -3  10   4        3.39        4.39      2.56 o
  -2  10   4        0.31        2.09      1.47 o
  -1  10   4        0.08        2.12      2.40 o
   0  10   4        5.37        2.59      3.07 o
   1  10   4        6.15        7.21      4.85 o
   2  10   4        0.38       -4.95      4.95 o
  -7  11   4        0.01        2.78      2.80 o
  -6  11   4        1.59       -1.23      2.93 o
  -5  11   4        0.70       -1.71      3.05 o
  -4  11   4        0.15       -0.16      3.93 o
  -3  11   4        0.13       -1.42      2.83 o
  -2  11   4        0.82       -1.44      3.20 o
  -1  11   4        4.78        1.12      4.27 o
   0  11   4        0.14       -6.19      6.19 o
   1 -12   5        0.04        1.25      5.03 o
   2 -12   5        0.81        1.02      3.21 o
   3 -12   5        0.82       -0.58      4.44 o
   4 -12   5        0.02        0.15      4.31 o
   5 -12   5        0.00       -5.23      5.23 o
  -2 -11   5        0.60       -6.30      6.30 o
  -1 -11   5        0.27       -0.02      4.31 o
   0 -11   5        0.27        3.68      4.27 o
   1 -11   5        0.40       -1.17      3.03 o
   2 -11   5        1.63       -1.04      3.43 o
   3 -11   5        0.39        2.19      2.35 o
   4 -11   5        3.08        3.29      6.21 o
   5 -11   5        0.05       -0.53      3.69 o
   6 -11   5        0.13       -4.82      5.87 o
   7 -11   5        0.75       -0.11      2.65 o
  -3 -10   5        0.30       -0.94      4.55 o
  -2 -10   5        1.92       -4.08      4.08 o
  -1 -10   5        4.80       11.60      9.17 o
   0 -10   5        8.59        9.61      2.94 o
   1 -10   5        1.30        1.61      2.13 o
   2 -10   5        8.01        9.93      2.62 o
   3 -10   5        0.29       -1.27      2.11 o
   4 -10   5        0.57        0.33      3.28 o
   5 -10   5        0.02       -1.16      3.32 o
   6 -10   5        0.09        2.99      3.44 o
   7 -10   5        0.02        1.13      2.88 o
   8 -10   5        0.41        3.17      2.59 o
  -5  -9   5        1.01       -4.46      4.97 o
  -4  -9   5        0.30       -3.67      4.16 o
  -3  -9   5        2.34        4.60      4.23 o
  -2  -9   5        1.26        1.27      3.73 o
  -1  -9   5        1.93        0.51      2.71 o
   0  -9   5        1.98        3.11      2.69 o
   1  -9   5        1.14       -0.70      1.85 o
   2  -9   5        2.54        1.08      1.66 o
   3  -9   5        0.08        0.43      1.95 o
   4  -9   5       17.55       16.91      3.02 o
   5  -9   5        2.41        4.06      2.85 o
   6  -9   5       16.88       17.76      2.29 o
   7  -9   5        2.04        1.79      3.04 o
   8  -9   5        8.32        8.84      2.65 o
   9  -9   5        0.24        4.52      2.81 o
  -6  -8   5        0.09       -6.91      7.15 o
  -5  -8   5        0.01        3.65      6.04 o
  -4  -8   5        8.04        3.77      3.89 o
  -3  -8   5       10.55       16.43      5.25 o
  -2  -8   5        6.96       13.97      3.38 o
  -1  -8   5        7.59        8.36      2.40 o
   0  -8   5        5.54        9.34      2.09 o
   1  -8   5        1.58        4.49      1.57 o
   2  -8   5        4.78        4.93      1.72 o
   3  -8   5       97.23       91.00      2.36 o
   4  -8   5       34.90       26.66      2.77 o
   5  -8   5        6.99        6.60      2.57 o
   6  -8   5      146.99      154.39      4.23 o
   7  -8   5       23.60       27.84      4.62 o
   8  -8   5       28.47       30.95      2.86 o
   9  -8   5        0.01        1.81      2.84 o
  -7  -7   5        5.60       -1.29      4.78 o
  -6  -7   5        3.95        0.68      4.21 o
  -5  -7   5        5.47       -0.98      3.96 o
  -4  -7   5       15.76       13.66      3.32 o
  -3  -7   5        0.31       -0.25      2.03 o
  -2  -7   5       28.34       23.65      1.81 o
  -1  -7   5       30.30       23.03      1.31 o
   0  -7   5        0.56        0.87      1.05 o
   1  -7   5        0.49        1.67      0.95 o
   2  -7   5       24.08       26.49      1.26 o
   3  -7   5       11.31       11.81      1.31 o
   4  -7   5       42.97       46.95      1.99 o
   5  -7   5        0.04        1.27      1.72 o
   6  -7   5       99.52       98.58      3.13 o
   7  -7   5       11.03       11.21      4.68 o
   8  -7   5        8.56        9.39      4.18 o
   9  -7   5        0.35       -2.90      2.90 o
  10  -7   5        0.02        2.37      3.71 o
  -8  -6   5        0.32       -1.54      6.93 o
  -7  -6   5        2.34        8.23      4.55 o
  -6  -6   5        0.67       -3.81      3.81 o
  -5  -6   5        1.37        0.72      3.41 o
  -4  -6   5       22.79       10.48      2.12 o
  -3  -6   5        2.95        5.95      1.89 o
  -2  -6   5       64.02       63.14      1.57 o
  -1  -6   5      172.78      141.91      2.10 o
   0  -6   5       36.25       40.56      1.05 o
   1  -6   5        3.72        4.09      0.81 o
   2  -6   5       26.63       26.51      0.92 o
   3  -6   5       23.97       26.97      1.14 o
   4  -6   5        4.30        5.62      0.81 o
   5  -6   5       11.42       11.37      1.31 o
   6  -6   5        1.90        5.39      3.77 o
   7  -6   5        1.08        1.07      2.22 o
   8  -6   5        1.08        4.23      2.62 o
   9  -6   5        0.82        1.39      3.05 o
  10  -6   5        1.31        2.11      3.44 o
  -8  -5   5        0.58       -1.92      5.81 o
  -7  -5   5        0.29        0.43      3.09 o
  -6  -5   5        3.45        4.24      2.89 o
  -5  -5   5        0.04       -1.08      2.23 o
  -4  -5   5        0.07        0.23      1.43 o
  -3  -5   5      324.81      355.43      4.45 o
  -2  -5   5        1.68        1.35      0.84 o
  -1  -5   5       74.73       60.84      1.39 o
   0  -5   5      187.66      189.79      2.12 o
   1  -5   5      368.63      385.55      4.23 o
   2  -5   5      400.51      381.94      3.90 o
   3  -5   5       97.55      108.55      1.64 o
   4  -5   5       52.36       63.27      1.22 o
   5  -5   5       88.21       87.94      1.95 o
   6  -5   5        0.38       -0.96      0.96 o
   7  -5   5        0.58        0.48      1.32 o
   8  -5   5        0.08        0.32      2.63 o
   9  -5   5        1.67        2.24      3.80 o
  10  -5   5        3.96        0.83      5.24 o
  -9  -4   5        0.11        0.60      4.75 o
  -8  -4   5        0.10        4.14      3.77 o
  -7  -4   5        0.27       -0.85      2.74 o
  -6  -4   5        7.12        4.89      2.30 o
  -5  -4   5        2.18       -2.07      2.07 o
  -4  -4   5       38.85       53.34      1.36 o
  -3  -4   5       94.23       96.04      1.81 o
  -2  -4   5       32.74       26.90      0.86 o
  -1  -4   5      763.87      756.62      7.00 o
   0  -4   5     1734.47     1624.78     14.87 o
   1  -4   5      733.10      729.91      7.61 o
   2  -4   5      609.40      620.20      6.10 o
   3  -4   5      230.34      240.22      2.57 o
   4  -4   5       81.63       73.61      1.60 o
   5  -4   5       78.19       76.37      1.52 o
   6  -4   5       37.65       39.88      1.23 o
   7  -4   5        5.83        6.26      1.36 o
   8  -4   5        7.20        4.59      2.26 o
   9  -4   5        4.60        5.75      2.66 o
  10  -4   5        9.77       11.26      3.33 o
  -9  -3   5        5.08        6.83      4.05 o
  -8  -3   5        2.74        3.47      3.41 o
  -7  -3   5        0.89       -0.43      2.30 o
  -6  -3   5       26.98       21.92      2.31 o
  -5  -3   5        1.19       -1.40      1.40 o
  -4  -3   5       40.92       57.40      1.13 o
  -3  -3   5      617.02      612.45      5.99 o
  -2  -3   5       11.18       15.24      0.72 o
  -1  -3   5       58.25       54.76      0.97 o
   0  -3   5      838.14      766.90      6.77 o
   1  -3   5      931.13      955.14      8.80 o
   2  -3   5      555.39      581.37      5.75 o
   3  -3   5      304.41      317.05      3.47 o
   4  -3   5      108.04      117.22      1.78 o
   5  -3   5        1.24        2.91      0.81 o
   6  -3   5       83.43       83.22      2.35 o
   7  -3   5        2.14        3.40      1.25 o
   8  -3   5       23.74       25.40      1.57 o
   9  -3   5        5.92        9.22      4.80 o
  10  -3   5        3.42        0.37      3.44 o
 -10  -2   5        2.77       -5.77      5.99 o
  -9  -2   5        1.71        2.40      3.53 o
  -8  -2   5       15.27       16.34      3.19 o
  -7  -2   5        8.45        6.69      1.76 o
  -6  -2   5        4.81        3.14      1.51 o
  -5  -2   5       19.15       24.98      1.19 o
  -4  -2   5        8.75       12.62      0.69 o
  -3  -2   5      862.71      879.23      8.96 o
  -2  -2   5      189.42      180.51      1.93 o
  -1  -2   5       74.49       75.18      1.00 o
   0  -2   5     1033.02      979.49      9.06 o
   1  -2   5       95.87       90.87      1.07 o
   2  -2   5      343.60      354.57      3.64 o
   3  -2   5        1.24        2.82      0.60 o
   4  -2   5      193.75      193.36      2.76 o
   5  -2   5        1.25        2.15      0.82 o
   6  -2   5       11.81       13.03      1.15 o
   7  -2   5       94.38       89.18      3.04 o
   8  -2   5       22.85       25.72      2.82 o
   9  -2   5       17.64       17.99      2.50 o
  10  -2   5        2.31        1.11      4.31 o
 -10  -1   5       14.13       10.07      5.90 o
  -9  -1   5        0.57       -3.15      3.15 o
  -8  -1   5        0.32        1.43      2.37 o
  -7  -1   5      174.33      168.77      4.38 o
  -6  -1   5      112.44      118.04      2.01 o
  -5  -1   5      409.73      417.94      5.03 o
  -4  -1   5       30.95       34.88      1.11 o
  -3  -1   5      876.13      893.00      7.65 o
  -2  -1   5      126.00      118.68      1.87 o
  -1  -1   5      167.23      195.09      2.21 o
   0  -1   5     1810.72     1827.74     16.21 o
   1  -1   5     1253.64     1286.06     12.59 o
   2  -1   5      312.69      281.84      3.16 o
   3  -1   5      162.24      165.75      1.98 o
   4  -1   5      105.37      104.89      1.84 o
   5  -1   5      228.69      232.57      3.26 o
   6  -1   5      263.33      231.10      4.08 o
   7  -1   5       33.32       26.99      2.28 o
   8  -1   5       63.09       53.39      3.19 o
   9  -1   5        4.41        6.30      2.85 o
  10  -1   5        0.01        3.03      5.61 o
 -10   0   5        3.14       -3.94      4.84 o
  -9   0   5       16.13       16.08      2.57 o
  -8   0   5        1.40        0.39      2.23 o
  -7   0   5      185.09      187.52      3.39 o
  -6   0   5       91.27       82.84      1.77 o
  -5   0   5       37.16       36.25      1.02 o
  -4   0   5      678.37      699.02      6.91 o
  -3   0   5      497.61      478.87      4.49 o
  -2   0   5        2.11        1.17      0.35 o
  -1   0   5      782.79      772.26      6.73 o
   0   0   5     4517.38     4481.76     39.71 o
   1   0   5     1041.86     1039.36      9.73 o
   2   0   5        6.45        5.22      0.64 o
   3   0   5       32.34       49.56      1.34 o
   4   0   5      386.08      401.04      4.54 o
   5   0   5       99.73       92.99      3.08 o
   6   0   5       52.16       47.31      2.06 o
   7   0   5        0.26        1.59      2.28 o
   8   0   5        4.01        4.33      3.11 o
   9   0   5       15.79       15.30      3.51 o
  10   0   5        0.97       -3.21      5.72 o
 -11   1   5        0.67       -5.04      5.52 o
 -10   1   5        1.00        0.33      2.51 o
  -9   1   5        3.23        4.97      2.29 o
  -8   1   5       12.41       12.61      1.71 o
  -7   1   5        7.67        7.64      1.29 o
  -6   1   5       31.84       33.40      1.23 o
  -5   1   5      117.85      123.44      1.88 o
  -4   1   5       36.13       29.85      1.08 o
  -3   1   5      355.62      364.01      3.51 o
  -2   1   5      153.82      148.22      1.46 o
  -1   1   5      389.85      406.91      3.60 o
   0   1   5     2987.50     2953.22     25.17 o
   1   1   5     1184.03     1189.53     11.20 o
   2   1   5      130.51      115.17      2.50 o
   3   1   5      108.95      132.69      2.24 o
   4   1   5      374.05      360.72      5.57 o
   5   1   5       12.50       12.26      1.62 o
   6   1   5        6.38        5.51      1.82 o
   7   1   5        2.04        2.14      4.37 o
   8   1   5        0.30        1.96      3.37 o
   9   1   5        4.17        5.52      6.04 o
 -11   2   5        0.01        5.13      5.98 o
 -10   2   5        0.05       -1.23      1.95 o
  -9   2   5        6.89        7.56      1.55 o
  -8   2   5        0.62       -0.52      1.30 o
  -7   2   5        4.94        3.20      1.26 o
  -6   2   5        6.10        6.30      0.86 o
  -5   2   5      407.19      399.87      4.35 o
  -4   2   5      491.23      489.58      4.89 o
  -3   2   5       14.39       14.97      0.52 o
  -2   2   5      668.14      661.23      5.52 o
  -1   2   5      895.12      902.67      6.97 o
   0   2   5     3817.44     3893.68     32.94 o
   1   2   5      301.79      251.04      2.82 o
   2   2   5      175.04      225.97      2.65 o
   3   2   5      122.84      124.02      1.97 o
   4   2   5      416.81      397.43      7.62 o
   5   2   5       51.25       52.41      1.88 o
   6   2   5        2.06       -1.33      2.32 o
   7   2   5        3.93        3.05      3.26 o
   8   2   5        2.22        7.30      6.46 o
   9   2   5        0.60       -1.32      6.24 o
 -11   3   5        0.03       -1.70      3.47 o
 -10   3   5        5.43        9.76      3.44 o
  -9   3   5        3.93        5.03      2.25 o
  -8   3   5        6.63        4.94      2.34 o
  -7   3   5       14.68       13.80      1.64 o
  -6   3   5       18.50       23.49      0.96 o
  -5   3   5       68.38       66.66      1.19 o
  -4   3   5      320.92      328.15      3.14 o
  -3   3   5       91.08       99.96      1.20 o
  -2   3   5      657.55      687.73      6.56 o
  -1   3   5     1830.55     1862.54     15.81 o
   0   3   5      466.53      409.86      3.83 o
   1   3   5       54.91       45.72      0.96 o
   2   3   5      396.84      453.33      4.75 o
   3   3   5      752.67      735.12      7.45 o
   4   3   5        2.23        2.65      1.52 o
   5   3   5       26.12       23.86      2.54 o
   6   3   5       17.47       16.89      3.68 o
   7   3   5        6.21        5.52      3.59 o
   8   3   5        4.70        2.92      4.29 o
 -11   4   5        0.17        6.73      5.23 o
 -10   4   5       11.87        8.23      3.26 o
  -9   4   5        1.36       -0.33      2.00 o
  -8   4   5       43.47       42.65      1.72 o
  -7   4   5        4.52        7.18      1.55 o
  -6   4   5      231.69      228.82      2.93 o
  -5   4   5       32.33       39.96      0.91 o
  -4   4   5       33.83       36.01      0.91 o
  -3   4   5       34.69       37.10      0.79 o
  -2   4   5      898.16      912.03      8.66 o
  -1   4   5      349.54      319.63      3.15 o
   0   4   5      135.75      114.91      1.53 o
   1   4   5        0.23        0.78      0.71 o
   2   4   5      130.16      137.08      2.07 o
   3   4   5       14.31       16.83      1.31 o
   4   4   5       56.25       55.31      2.82 o
   5   4   5        0.48        2.05      2.43 o
   6   4   5        6.05        9.80      2.84 o
   7   4   5        0.18       -3.37      4.02 o
   8   4   5        0.46       -0.71      6.33 o
 -11   5   5        0.05       -1.78      5.03 o
 -10   5   5       33.14       34.02      3.52 o
  -9   5   5        4.01        2.10      3.83 o
  -8   5   5       16.25       22.40      9.08 o
  -7   5   5        2.28        6.63      1.50 o
  -6   5   5       36.35       31.62      1.56 o
  -5   5   5      140.63      147.88      2.26 o
  -4   5   5       16.18       16.20      0.81 o
  -3   5   5       45.55       42.15      0.86 o
  -2   5   5      378.33      371.42      3.61 o
  -1   5   5      516.63      503.40      4.79 o
   0   5   5       95.56       89.79      1.74 o
   1   5   5        0.97        1.83      0.82 o
   2   5   5       12.03       12.13      1.12 o
   3   5   5       18.46       18.05      1.57 o
   4   5   5       46.49       51.82      2.98 o
   5   5   5        0.54       -1.19      3.59 o
   6   5   5        6.80        1.69      4.03 o
   7   5   5        0.64        0.07      6.28 o
 -11   6   5        1.62        2.54      3.34 o
 -10   6   5        3.76        1.78      2.93 o
  -9   6   5        3.86       -2.36      3.56 o
  -8   6   5        0.98        4.38      3.17 o
  -7   6   5       23.31       27.04      2.06 o
  -6   6   5        0.55       -1.21      1.21 o
  -5   6   5       50.67       57.43      2.10 o
  -4   6   5        2.28        2.58      0.98 o
  -3   6   5      312.24      309.69      3.40 o
  -2   6   5      164.86      166.20      2.21 o
  -1   6   5      205.48      202.79      2.75 o
   0   6   5       34.86       39.05      1.42 o
   1   6   5       32.87       29.94      2.03 o
   2   6   5       95.13       88.58      2.43 o
   3   6   5       21.00       23.92      1.93 o
   4   6   5       18.79       25.13      3.08 o
   5   6   5        0.77        5.11      4.22 o
   6   6   5        1.56       -3.00      4.49 o
 -10   7   5        0.20        2.44      2.98 o
  -9   7   5        0.13        2.58      3.66 o
  -8   7   5        0.85       -0.07      2.77 o
  -7   7   5        1.93        1.83      2.18 o
  -6   7   5       22.76       18.77      1.79 o
  -5   7   5        2.25        2.06      1.58 o
  -4   7   5       83.47       84.09      2.66 o
  -3   7   5        1.22        1.07      1.04 o
  -2   7   5       48.65       50.17      1.83 o
  -1   7   5       55.42       70.15      2.00 o
   0   7   5       24.07       16.09      1.96 o
   1   7   5        1.47        1.45      2.24 o
   2   7   5       37.37       33.78      3.63 o
   3   7   5        3.79       12.88      3.54 o
   4   7   5        0.79        7.06      3.95 o
   5   7   5        1.64       -1.56      7.02 o
 -10   8   5        1.22        5.72      4.17 o
  -9   8   5        0.12        2.89      3.24 o
  -8   8   5        0.77        4.19      3.71 o
  -7   8   5        3.62        1.83      2.05 o
  -6   8   5        4.94        5.93      1.83 o
  -5   8   5        3.55        2.31      2.19 o
  -4   8   5        5.82        7.40      1.24 o
  -3   8   5       63.13       62.91      2.58 o
  -2   8   5        4.84        6.67      1.37 o
  -1   8   5        2.64        3.42      1.97 o
   0   8   5        0.77        3.82      2.11 o
   1   8   5        3.04        2.64      2.72 o
   2   8   5        5.37        5.25      3.49 o
   3   8   5        0.06       -0.26      4.02 o
   4   8   5        2.10        6.05      4.31 o
  -9   9   5        0.87       -2.08      3.22 o
  -8   9   5        1.16       -0.76      3.13 o
  -7   9   5        6.93        7.24      5.58 o
  -6   9   5        0.38        1.43      4.27 o
  -5   9   5        0.09       -0.58      2.45 o
  -4   9   5        1.01        2.37      1.73 o
  -3   9   5       19.74       20.50      3.28 o
  -2   9   5        3.43        2.47      1.58 o
  -1   9   5       19.01       27.97      2.41 o
   0   9   5        0.34       -1.08      2.84 o
   1   9   5       10.90        9.84      3.15 o
   2   9   5       13.18       15.48      3.59 o
   3   9   5        0.75        3.16      4.99 o
  -8  10   5        0.66       -2.53      2.82 o
  -7  10   5        7.19       10.18      3.53 o
  -6  10   5        0.06        0.96      2.77 o
  -5  10   5        5.10        9.56      2.85 o
  -4  10   5        0.07        0.63      2.83 o
  -3  10   5        7.17        8.32      2.77 o
  -2  10   5        7.33       11.83      1.94 o
  -1  10   5        1.14       -0.23      2.50 o
   0  10   5        7.13       14.05      4.61 o
   1  10   5        1.06        1.60      6.07 o
  -6  11   5        2.89        2.74      3.07 o
  -5  11   5        0.39       -2.53      3.24 o
  -4  11   5        0.37       -0.57      4.28 o
  -3  11   5        2.07        3.56      3.08 o
  -2  11   5        0.07       -3.36      3.36 o
  -1  11   5        0.61        3.22      4.56 o
   2 -12   6        2.85        7.74      3.32 o
   3 -12   6        0.00       -2.33      4.41 o
   4 -12   6        1.43       -0.69      4.49 o
  -1 -11   6        0.85        2.01      4.60 o
   0 -11   6       11.74       10.88      3.95 o
   1 -11   6        0.04        1.27      3.15 o
   2 -11   6        0.20        0.05      2.99 o
   3 -11   6        6.44        4.10      2.48 o
   4 -11   6        3.29        2.82      5.11 o
   5 -11   6        1.44       -1.18      3.91 o
   6 -11   6        1.51        4.79      3.89 o
  -3 -10   6        0.13       -1.60      4.50 o
  -2 -10   6        0.82        2.14      4.28 o
  -1 -10   6        1.12        8.28      5.34 o
   0 -10   6        0.71        3.61      3.04 o
   1 -10   6        2.79       -0.21      2.70 o
   2 -10   6        3.99        2.16      2.52 o
   3 -10   6        7.77        9.51      2.37 o
   4 -10   6        0.02       -3.57      3.57 o
   5 -10   6        3.98        5.01      3.52 o
   6 -10   6        0.04       -1.70      4.21 o
   7 -10   6        0.78        1.33      3.01 o
   8 -10   6        0.33        4.24      2.94 o
  -5  -9   6        0.37       -3.23      7.20 o
  -4  -9   6        0.01       -3.30      4.16 o
  -3  -9   6        1.29        4.16      3.87 o
  -2  -9   6        0.99        3.64      3.72 o
  -1  -9   6        0.53        2.01      2.79 o
   0  -9   6        8.95        8.02      2.67 o
   1  -9   6        1.64        2.27      1.88 o
   2  -9   6        3.53        1.67      1.62 o
   3  -9   6        0.37        0.15      2.16 o
   4  -9   6       14.27       10.90      3.33 o
   5  -9   6        1.74        7.86      6.88 o
   6  -9   6        0.56        2.86      2.51 o
   7  -9   6       20.56       24.72      2.97 o
   8  -9   6        3.74        4.21      2.91 o
   9  -9   6        3.29       -0.63      3.15 o
  -6  -8   6        0.95        2.85      7.37 o
  -5  -8   6        1.32        4.19      6.04 o
  -4  -8   6        0.17       -4.57      4.57 o
  -3  -8   6        2.32       -1.60      6.92 o
  -2  -8   6        0.01        1.34      3.28 o
  -1  -8   6        3.36       -2.31      2.31 o
   0  -8   6       42.20       43.02      2.19 o
   1  -8   6        2.54        1.30      1.72 o
   2  -8   6        3.99        5.15      1.52 o
   3  -8   6       14.43       16.09      1.93 o
   4  -8   6        0.61        1.31      1.32 o
   5  -8   6       55.53       58.81      3.47 o
   6  -8   6        0.28        0.94      3.50 o
   7  -8   6       74.12       74.60      3.66 o
   8  -8   6       10.84       14.88      2.91 o
   9  -8   6        3.19        2.44      3.15 o
  -7  -7   6        2.01        2.30      5.13 o
  -6  -7   6        3.91       -4.81      5.42 o
  -5  -7   6        1.25       -1.32      3.60 o
  -4  -7   6        0.03       -3.10      3.61 o
  -3  -7   6       36.60       21.86      3.82 o
  -2  -7   6       18.58       22.88      1.81 o
  -1  -7   6       30.15       33.40      1.69 o
   0  -7   6       58.06       44.89      1.52 o
   1  -7   6       68.42       59.59      1.80 o
   2  -7   6       16.95       18.55      1.41 o
   3  -7   6       68.78       67.18      2.07 o
   4  -7   6        1.39        1.76      1.17 o
   5  -7   6        0.41       -1.11      1.90 o
   6  -7   6        2.58        2.05      2.24 o
   7  -7   6       10.01       14.15      2.61 o
   8  -7   6        1.86        3.54      5.72 o
   9  -7   6        5.73        6.23      7.01 o
  -7  -6   6        0.04        0.56      4.29 o
  -6  -6   6        2.22       -0.09      4.07 o
  -5  -6   6        6.58        6.81      2.23 o
  -4  -6   6        0.40        0.65      2.67 o
  -3  -6   6        6.92        5.11      2.02 o
  -2  -6   6        3.55       10.53      1.33 o
  -1  -6   6        8.31       11.84      1.08 o
   0  -6   6      216.86      203.41      2.79 o
   1  -6   6      189.84      169.84      2.76 o
   2  -6   6        0.05        0.27      0.70 o
   3  -6   6       67.80       67.37      1.77 o
   4  -6   6       11.71       14.17      0.90 o
   5  -6   6       14.84       19.54      1.02 o
   6  -6   6        0.11       -1.03      2.36 o
   7  -6   6        2.36       -0.26      3.66 o
   8  -6   6        3.13        4.63      2.88 o
   9  -6   6        0.07       -1.15      4.78 o
  10  -6   6        0.20       -4.08      5.42 o
  -8  -5   6        1.48        7.35      6.55 o
  -7  -5   6        0.14        0.79      4.08 o
  -6  -5   6        0.59        0.77      2.77 o
  -5  -5   6        9.70        7.54      2.16 o
  -4  -5   6        0.57       -0.22      1.32 o
  -3  -5   6        0.86        0.75      1.05 o
  -2  -5   6       20.36       22.52      1.16 o
  -1  -5   6      408.27      416.26      4.31 o
   0  -5   6      753.58      743.28      7.05 o
   1  -5   6      136.66      143.39      1.89 o
   2  -5   6      117.00      105.52      1.60 o
   3  -5   6       58.82       59.67      1.82 o
   4  -5   6       49.08       53.96      1.61 o
   5  -5   6        4.09        8.90      1.21 o
   6  -5   6       44.17       45.15      2.29 o
   7  -5   6        6.30        3.20      1.65 o
   8  -5   6        6.91        6.84      1.86 o
   9  -5   6        0.26        0.65      2.12 o
  10  -5   6        0.74        1.38      5.70 o
  -9  -4   6        1.91       -0.20      5.91 o
  -8  -4   6        8.84       12.47      4.10 o
  -7  -4   6       14.94       20.41      3.04 o
  -6  -4   6        0.11       -2.41      2.47 o
  -5  -4   6        3.96        4.96      1.46 o
  -4  -4   6       22.79       28.74      1.45 o
  -3  -4   6       13.63        6.94      0.84 o
  -2  -4   6      222.53      235.20      2.92 o
  -1  -4   6      551.96      553.80      7.14 o
   0  -4   6      467.23      499.71      5.06 o
   1  -4   6       34.16       39.18      0.82 o
   2  -4   6       34.91       45.18      1.03 o
   3  -4   6      913.21      932.45      9.66 o
   4  -4   6      204.37      211.83      2.55 o
   5  -4   6        2.41        0.82      0.79 o
   6  -4   6       28.70       27.43      1.69 o
   7  -4   6        2.98        0.11      1.80 o
   8  -4   6        0.83        1.34      2.14 o
   9  -4   6        0.90        0.85      2.84 o
  10  -4   6        0.07        5.37      3.21 o
  -9  -3   6        4.35       10.89      4.19 o
  -8  -3   6       18.01       23.39      3.67 o
  -7  -3   6       71.97       62.83      3.29 o
  -6  -3   6        7.46        7.08      2.28 o
  -5  -3   6      212.31      204.93      3.34 o
  -4  -3   6       38.87       30.44      1.04 o
  -3  -3   6        0.65        0.30      0.74 o
  -2  -3   6      144.21      137.08      1.78 o
  -1  -3   6      503.54      483.78      4.64 o
   0  -3   6      973.12      961.16      8.49 o
   1  -3   6      409.28      400.26      3.87 o
   2  -3   6      777.89      730.09      6.87 o
   3  -3   6        6.73        8.26      0.72 o
   4  -3   6      127.65      136.28      2.06 o
   5  -3   6        3.09        2.64      0.92 o
   6  -3   6        0.31        1.30      1.06 o
   7  -3   6        0.25        0.66      1.34 o
   8  -3   6       22.73       21.45      2.44 o
   9  -3   6        1.01        1.07      2.15 o
  10  -3   6        4.69        0.71      5.37 o
 -10  -2   6        2.29       -3.74      5.95 o
  -9  -2   6        5.00        4.42      4.10 o
  -8  -2   6       23.55       17.72      3.48 o
  -7  -2   6       84.54       96.56      4.64 o
  -6  -2   6      168.67      177.77      3.86 o
  -5  -2   6       17.93       18.20      1.14 o
  -4  -2   6       33.64       38.99      0.98 o
  -3  -2   6      146.26      147.40      1.92 o
  -2  -2   6     1333.38     1303.68     11.84 o
  -1  -2   6      194.64      195.66      2.20 o
   0  -2   6      109.05      128.17      1.43 o
   1  -2   6       94.18      101.44      1.22 o
   2  -2   6     1699.30     1687.24     15.67 o
   3  -2   6      218.63      212.82      2.90 o
   4  -2   6       57.25       60.44      1.45 o
   5  -2   6        3.86        5.77      0.88 o
   6  -2   6      148.75      148.60      3.19 o
   7  -2   6        7.70        6.50      1.74 o
   8  -2   6       36.62       30.30      2.70 o
   9  -2   6        3.25        5.16      2.57 o
  10  -2   6       12.17        2.99      5.19 o
 -10  -1   6        0.02       -2.65      5.52 o
  -9  -1   6        0.21       -3.37      3.37 o
  -8  -1   6       18.16       19.10      2.60 o
  -7  -1   6       17.76       19.54      2.29 o
  -6  -1   6       54.64       53.52      1.48 o
  -5  -1   6      157.29      144.58      2.32 o
  -4  -1   6       35.05       38.73      1.16 o
  -3  -1   6     1140.49     1170.99     10.67 o
  -2  -1   6      999.94      965.42     13.14 o
  -1  -1   6      522.84      507.24      5.13 o
   0  -1   6      295.40      298.89      3.01 o
   1  -1   6       54.78       49.08      1.01 o
   2  -1   6      469.87      462.30      4.76 o
   3  -1   6      289.21      303.57      3.91 o
   4  -1   6       29.22       30.44      1.24 o
   5  -1   6        0.69        1.82      1.00 o
   6  -1   6        0.45        4.43      1.72 o
   7  -1   6        1.91        5.21      2.75 o
   8  -1   6       26.96       21.40      2.83 o
   9  -1   6        0.03       -2.47      3.25 o
  10  -1   6       29.99       24.98      6.22 o
 -10   0   6        0.25        3.21      5.46 o
  -9   0   6        3.01       -0.45      2.52 o
  -8   0   6        0.05       -0.22      2.13 o
  -7   0   6        1.58       -0.42      1.66 o
  -6   0   6       48.02       48.37      1.37 o
  -5   0   6       15.94       19.02      0.76 o
  -4   0   6      430.39      484.17      4.96 o
  -3   0   6       11.50       22.41      0.64 o
  -2   0   6      347.01      309.64      3.41 o
  -1   0   6     1333.90     1385.50     11.84 o
   0   0   6      398.36      450.06      4.21 o
   1   0   6      358.24      360.84      3.61 o
   2   0   6     3052.35     3095.17     32.07 o
   3   0   6      186.64      177.29      2.35 o
   4   0   6        3.75        2.37      0.96 o
   5   0   6       12.21       14.01      1.45 o
   6   0   6       10.00        9.02      3.77 o
   7   0   6        7.92        6.98      2.39 o
   8   0   6       17.65       17.41      3.32 o
   9   0   6        1.25       -1.94      5.86 o
 -11   1   6        0.47       -1.05      5.68 o
 -10   1   6        0.98        1.45      2.58 o
  -9   1   6        0.29        1.45      2.28 o
  -8   1   6        1.07        0.42      1.73 o
  -7   1   6       37.16       38.98      1.83 o
  -6   1   6       11.11       12.92      1.19 o
  -5   1   6       57.59       63.91      1.35 o
  -4   1   6        5.66       11.70      0.71 o
  -3   1   6      979.98     1002.27      8.89 o
  -2   1   6     1676.37     1728.29     13.85 o
  -1   1   6      852.80      893.51      7.44 o
   0   1   6     1966.44     2118.59     18.93 o
   1   1   6     1208.60     1309.98     12.33 o
   2   1   6      833.90      782.99      8.44 o
   3   1   6      244.88      209.13      2.92 o
   4   1   6        0.27       -0.60      1.28 o
   5   1   6       33.39       34.79      1.76 o
   6   1   6       10.66        8.62      2.24 o
   7   1   6       13.52       15.22      4.37 o
   8   1   6        0.96       -0.80      3.61 o
   9   1   6        1.99       -0.67      6.10 o
 -11   2   6        0.31       -0.82      6.60 o
 -10   2   6        0.00       -1.57      1.57 o
  -9   2   6       12.01       13.31      1.68 o
  -8   2   6        3.85        2.95      1.49 o
  -7   2   6       16.16       15.11      1.43 o
  -6   2   6       90.04       88.72      1.73 o
  -5   2   6       57.87       55.32      1.23 o
  -4   2   6      239.42      242.03      2.67 o
  -3   2   6      316.11      316.67      3.35 o
  -2   2   6      960.13      934.54      7.74 o
  -1   2   6        0.15        3.85      0.42 o
   0   2   6     1643.73     1762.93     15.81 o
   1   2   6      215.14      200.47      2.40 o
   2   2   6      775.03      762.51      8.32 o
   3   2   6       57.61       51.96      1.71 o
   4   2   6       80.87       90.88      2.28 o
   5   2   6      134.16      128.78      4.18 o
   6   2   6        3.87        1.83      2.38 o
   7   2   6        5.20        6.30      3.54 o
   8   2   6        0.04       -3.81      3.81 o
 -11   3   6        0.53        1.04      3.71 o
 -10   3   6        0.62        4.04      3.20 o
  -9   3   6        0.01       -1.27      2.72 o
  -8   3   6        6.85        5.70      2.40 o
  -7   3   6       15.53       18.21      1.44 o
  -6   3   6       11.68       12.69      0.85 o
  -5   3   6      118.96      126.47      1.67 o
  -4   3   6      362.28      370.25      3.67 o
  -3   3   6     1188.29     1162.03     10.89 o
  -2   3   6      252.03      249.36      2.40 o
  -1   3   6        0.39       -0.01      0.53 o
   0   3   6      377.39      388.41      4.06 o
   1   3   6      975.67      937.47      8.84 o
   2   3   6      250.89      231.33      2.90 o
   3   3   6      316.88      317.64      4.08 o
   4   3   6        3.98        3.16      1.83 o
   5   3   6       20.62       17.44      2.62 o
   6   3   6        0.31       -0.75      2.78 o
   7   3   6        7.53       13.54      4.17 o
   8   3   6        2.10       -4.05      8.95 o
 -11   4   6        0.04        4.52      5.28 o
 -10   4   6        1.45        0.65      2.22 o
  -9   4   6        1.18       -0.93      2.28 o
  -8   4   6        0.10       -0.48      2.06 o
  -7   4   6      180.99      185.63      3.59 o
  -6   4   6       11.51       11.39      0.93 o
  -5   4   6      328.58      314.68      3.40 o
  -4   4   6      354.87      343.99      3.36 o
  -3   4   6      362.55      344.47      3.31 o
  -2   4   6       36.31       34.43      0.86 o
  -1   4   6        2.68        2.18      0.63 o
   0   4   6      705.02      724.64      6.58 o
   1   4   6      122.77      110.41      1.72 o
   2   4   6       91.30       76.50      1.76 o
   3   4   6       18.12       20.81      2.15 o
   4   4   6        0.73       -0.26      2.06 o
   5   4   6       12.88       14.66      4.24 o
   6   4   6        0.09       -3.04      3.04 o
   7   4   6        0.79       -1.25      6.50 o
 -11   5   6        0.66        6.44      5.26 o
 -10   5   6        0.32       -0.19      4.25 o
  -9   5   6        0.64        4.34      3.81 o
  -8   5   6       51.98       48.41      4.19 o
  -7   5   6       39.38       35.83      2.46 o
  -6   5   6       14.50       14.77      1.17 o
  -5   5   6        0.73        1.55      1.00 o
  -4   5   6      565.11      570.78      6.20 o
  -3   5   6      244.45      241.34      2.64 o
  -2   5   6       65.71       71.00      1.46 o
  -1   5   6      166.62      164.71      2.11 o
   0   5   6      444.56      433.24      5.33 o
   1   5   6       90.17       94.12      1.86 o
   2   5   6       84.82       82.24      2.27 o
   3   5   6       37.61       38.37      2.03 o
   4   5   6        0.28       -2.60      2.60 o
   5   5   6        0.16        2.37      3.81 o
   6   5   6        7.76       15.50      7.43 o
   7   5   6        2.44        1.56      7.06 o
 -10   6   6        0.38       -2.10      4.52 o
  -9   6   6        0.01        1.78      3.92 o
  -8   6   6        0.24        1.17      2.95 o
  -7   6   6        0.99        1.75      2.17 o
  -6   6   6       14.56       14.25      1.41 o
  -5   6   6       97.74       88.55      1.88 o
  -4   6   6        1.53        1.35      1.11 o
  -3   6   6       10.29        7.31      0.91 o
  -2   6   6        6.57        8.65      1.39 o
  -1   6   6       21.63       20.84      1.38 o
   0   6   6      238.35      227.42      4.60 o
   1   6   6       19.60       22.80      2.02 o
   2   6   6       36.97       43.57      1.90 o
   3   6   6       28.34       28.60      2.13 o
   4   6   6       19.17       20.09      4.03 o
   5   6   6        4.27        5.38      4.27 o
   6   6   6        0.34        1.46      4.46 o
 -10   7   6        0.13        3.14      4.41 o
  -9   7   6        0.69        2.49      3.90 o
  -8   7   6        0.58       -0.75      2.96 o
  -7   7   6        8.42       10.68      2.90 o
  -6   7   6        0.51        1.51      1.82 o
  -5   7   6        5.38        4.83      1.74 o
  -4   7   6        6.15        8.41      1.50 o
  -3   7   6      140.09      136.88      2.36 o
  -2   7   6       26.25       25.08      1.37 o
  -1   7   6       71.29       63.29      2.96 o
   0   7   6       41.28       48.03      2.40 o
   1   7   6        0.25       -2.87      2.87 o
   2   7   6        0.24       -3.29      3.29 o
   3   7   6        1.92        5.22      3.80 o
   4   7   6        2.01        1.93      2.39 o
   5   7   6        0.60       -6.99      6.99 o
 -10   8   6        3.77        8.40      4.59 o
  -9   8   6        0.55        5.11      5.97 o
  -8   8   6        0.02       -0.29      3.90 o
  -7   8   6        0.93        2.18      2.28 o
  -6   8   6        1.21        3.53      4.10 o
  -5   8   6        9.33        6.22      2.66 o
  -4   8   6       43.69       45.14      1.94 o
  -3   8   6        1.00        2.10      1.12 o
  -2   8   6        8.37        6.72      1.59 o
  -1   8   6        4.77        5.95      2.19 o
   0   8   6       57.62       61.92      3.61 o
   1   8   6        0.94        3.50      2.90 o
   2   8   6        0.02        1.04      3.73 o
   3   8   6        7.19       11.81      4.34 o
   4   8   6        1.03       -1.69      6.59 o
  -9   9   6        1.57        4.32      3.70 o
  -8   9   6        0.97        3.69      4.53 o
  -7   9   6        0.02        0.08      2.49 o
  -6   9   6        2.85        6.32      2.52 o
  -5   9   6       10.75        9.05      2.69 o
  -4   9   6        0.11       -1.34      1.94 o
  -3   9   6        1.16        1.36      2.56 o
  -2   9   6       11.98       11.76      1.80 o
  -1   9   6       14.65       21.00      2.54 o
   0   9   6        3.91        4.03      3.04 o
   1   9   6        0.02       -3.10      3.19 o
   2   9   6        0.43       -1.87      4.86 o
   3   9   6        0.73        4.14      7.20 o
  -8  10   6        1.35        1.92      2.81 o
  -7  10   6        0.01        4.45      3.22 o
  -6  10   6        2.65        4.72      2.93 o
  -5  10   6       13.78       16.83      3.16 o
  -4  10   6        0.04       -1.86      3.95 o
  -3  10   6        4.70        0.89      2.92 o
  -2  10   6        0.87        2.18      2.43 o
  -1  10   6        1.33        2.21      4.32 o
   0  10   6        3.80       14.31      4.90 o
   1  10   6        0.84       -6.22      6.22 o
  -5  11   6        0.35        2.32      4.44 o
  -4  11   6        0.64        3.97      4.57 o
  -3  11   6        0.14       -1.82      3.21 o
  -2  11   6        3.96        5.06      4.10 o
  -1 -11   7        3.63        6.45      4.87 o
   0 -11   7        0.00       -3.30      3.91 o
   1 -11   7        0.23        5.75      3.27 o
   2 -11   7        1.91        0.26      3.90 o
   3 -11   7        2.26       -0.10      2.52 o
   4 -11   7        0.54       -0.85      3.88 o
   5 -11   7        0.39        0.87      4.03 o
   6 -11   7        0.61       -0.08      4.18 o
  -3 -10   7        0.00       -6.33      6.33 o
  -2 -10   7        0.39       -5.34      5.34 o
  -1 -10   7        1.28        3.33      4.02 o
   0 -10   7        0.97        0.67      2.84 o
   1 -10   7        2.37        1.55      2.78 o
   2 -10   7        0.82        1.21      1.70 o
   3 -10   7        3.78        4.19      2.41 o
   4 -10   7        0.33        1.32      3.61 o
   5 -10   7        0.45       -1.84      3.64 o
   6 -10   7        5.50        6.65      2.78 o
   7 -10   7        0.96       -0.88      3.64 o
  -4  -9   7        0.17        8.40      6.75 o
  -3  -9   7        0.17        6.24      4.07 o
  -2  -9   7        0.18       -3.35      3.58 o
  -1  -9   7        2.44        5.66      3.43 o
   0  -9   7        0.64        1.29      2.48 o
   1  -9   7        0.24       -2.30      2.30 o
   2  -9   7        3.71        4.38      1.85 o
   3  -9   7        2.54        7.51      2.17 o
   4  -9   7        0.04        0.87      1.76 o
   5  -9   7        3.99        5.76      3.18 o
   6  -9   7        8.44       11.84      2.62 o
   7  -9   7       10.75        5.70      3.38 o
   8  -9   7        1.27        1.15      3.20 o
  -6  -8   7        1.09        1.40      7.26 o
  -5  -8   7        0.00       -5.84      5.84 o
  -4  -8   7        0.22       -0.26      5.06 o
  -3  -8   7       10.53        6.97      4.04 o
  -2  -8   7        9.08        9.24      3.29 o
  -1  -8   7       11.70        7.26      2.42 o
   0  -8   7        0.00       -0.26      2.16 o
   1  -8   7        0.90        1.79      2.14 o
   2  -8   7       19.59       22.76      1.71 o
   3  -8   7       10.48       14.05      2.32 o
   4  -8   7       15.60       17.63      1.87 o
   5  -8   7        1.43        1.38      2.26 o
   6  -8   7        1.14       -1.86      2.78 o
   7  -8   7        0.03        1.20      2.85 o
   8  -8   7        3.52        4.35      3.07 o
   9  -8   7        1.29       -0.42      3.46 o
  -7  -7   7        0.01       -4.07      4.75 o
  -6  -7   7        2.26       -1.91      4.48 o
  -5  -7   7        0.05       -1.78      3.81 o
  -4  -7   7        0.47       -1.02      2.80 o
  -3  -7   7       33.69       40.21      2.89 o
  -2  -7   7       21.44       21.12      2.02 o
  -1  -7   7        0.10       -0.42      1.69 o
   0  -7   7       15.69       14.31      1.42 o
   1  -7   7      108.83      105.63      2.74 o
   2  -7   7        2.14        1.30      1.25 o
   3  -7   7       33.96       38.60      3.39 o
   4  -7   7       22.77       24.22      1.52 o
   5  -7   7       51.90       48.84      2.02 o
   6  -7   7       17.40       18.44      2.64 o
   7  -7   7        1.09       -0.98      3.71 o
   8  -7   7        0.54       -0.29      3.15 o
   9  -7   7        0.54       -2.38      3.34 o
  -7  -6   7        0.04       -4.22      4.27 o
  -6  -6   7        1.82        3.97      3.99 o
  -5  -6   7        3.06       -0.71      3.26 o
  -4  -6   7       22.97       27.15      2.38 o
  -3  -6   7       14.85       17.09      1.75 o
  -2  -6   7        0.30       -0.90      1.29 o
  -1  -6   7       80.94       64.09      1.55 o
   0  -6   7      121.33      121.85      1.83 o
   1  -6   7      431.74      430.75      4.81 o
   2  -6   7        4.43        4.45      0.87 o
   3  -6   7       16.77       22.10      1.23 o
   4  -6   7        2.88        4.26      1.22 o
   5  -6   7       53.71       50.83      2.03 o
   6  -6   7        2.82        4.85      1.30 o
   7  -6   7        1.43       -0.76      2.63 o
   8  -6   7        2.18        1.84      3.09 o
   9  -6   7        0.85        4.76      3.43 o
  -8  -5   7        0.11       -1.20      6.62 o
  -7  -5   7        0.95       -0.38      5.65 o
  -6  -5   7        1.84        1.43      2.94 o
  -5  -5   7        0.02        1.48      1.66 o
  -4  -5   7        0.28        2.44      1.37 o
  -3  -5   7       69.26       64.88      1.74 o
  -2  -5   7        0.94       -0.87      0.87 o
  -1  -5   7      191.16      197.84      5.19 o
   0  -5   7       34.27       32.43      1.13 o
   1  -5   7      112.86      115.78      1.68 o
   2  -5   7      242.72      260.95      3.32 o
   3  -5   7       50.78       44.44      1.15 o
   4  -5   7      111.48      112.01      1.96 o
   5  -5   7        6.48        6.10      1.05 o
   6  -5   7        0.21        1.50      1.73 o
   7  -5   7        2.46        2.79      1.94 o
   8  -5   7        0.07       -2.10      2.10 o
   9  -5   7        0.00        0.87      2.55 o
  10  -5   7        0.01        2.34      6.02 o
  -9  -4   7        0.40       11.54      6.79 o
  -8  -4   7        1.54        1.83      5.16 o
  -7  -4   7        1.05       -2.13      5.20 o
  -6  -4   7       70.36       62.60      3.24 o
  -5  -4   7       22.12       27.19      1.72 o
  -4  -4   7       63.59       70.85      1.90 o
  -3  -4   7       16.70       15.89      0.97 o
  -2  -4   7       24.63       20.48      0.83 o
  -1  -4   7       73.67       80.63      2.31 o
   0  -4   7       44.33       36.95      0.88 o
   1  -4   7      221.14      231.75      2.47 o
   2  -4   7        1.05        0.43      0.66 o
   3  -4   7       90.37       82.54      1.33 o
   4  -4   7       86.40       93.49      1.62 o
   5  -4   7       37.40       41.12      1.77 o
   6  -4   7       15.59       17.96      1.25 o
   7  -4   7        7.37        8.55      1.19 o
   8  -4   7        1.67        3.30      2.86 o
   9  -4   7        4.84        6.97      3.24 o
  10  -4   7        0.08       -2.64      3.51 o
  -9  -3   7        0.75       -3.08      5.03 o
  -8  -3   7       10.86        8.76      3.57 o
  -7  -3   7       25.53       31.36      3.50 o
  -6  -3   7      175.63      185.82      4.86 o
  -5  -3   7       16.54       23.51      1.39 o
  -4  -3   7       18.60       15.46      1.08 o
  -3  -3   7      311.28      311.58      3.43 o
  -2  -3   7       60.63       52.16      0.98 o
  -1  -3   7       45.73       47.57      0.94 o
   0  -3   7      556.80      533.72      5.12 o
   1  -3   7      241.72      238.51      2.66 o
   2  -3   7      395.57      423.60      4.16 o
   3  -3   7        9.39        6.23      0.90 o
   4  -3   7      152.92      158.50      2.53 o
   5  -3   7       40.44       42.87      1.76 o
   6  -3   7       65.37       63.34      1.97 o
   7  -3   7       11.86        9.38      2.48 o
   8  -3   7       15.53       16.59      2.39 o
   9  -3   7        8.08       12.11      1.91 o
  10  -3   7        6.73        3.16      4.47 o
 -10  -2   7        0.16        8.31      6.71 o
  -9  -2   7        0.01       -0.89      3.72 o
  -8  -2   7        4.00        4.60      3.22 o
  -7  -2   7       30.93       29.26      3.92 o
  -6  -2   7       19.07       16.94      1.91 o
  -5  -2   7        4.16        5.44      1.20 o
  -4  -2   7      511.32      527.80      5.42 o
  -3  -2   7       88.17       81.00      1.64 o
  -2  -2   7      215.67      207.32      2.26 o
  -1  -2   7      270.82      258.95      2.86 o
   0  -2   7      911.08      874.63      8.26 o
   1  -2   7      453.51      436.91      4.27 o
   2  -2   7      108.09      128.40      1.82 o
   3  -2   7      175.93      166.13      2.37 o
   4  -2   7      241.75      256.50      3.47 o
   5  -2   7       38.16       40.05      1.43 o
   6  -2   7        9.57       10.66      1.74 o
   7  -2   7        1.00        0.69      2.11 o
   8  -2   7       16.26       14.90      2.54 o
   9  -2   7        3.47        8.25      7.28 o
 -10  -1   7        0.24        7.09      5.66 o
  -9  -1   7        1.88       -3.40      3.40 o
  -8  -1   7        1.25        0.90      3.11 o
  -7  -1   7       14.86       11.21      2.19 o
  -6  -1   7       22.36       26.52      1.58 o
  -5  -1   7      106.16      113.38      2.30 o
  -4  -1   7       10.00        8.43      0.92 o
  -3  -1   7       44.61       43.73      1.04 o
  -2  -1   7        7.95        3.82      0.54 o
  -1  -1   7      784.04      757.97      7.58 o
   0  -1   7     3268.15     3351.20     31.20 o
   1  -1   7        6.96        7.72      0.62 o
   2  -1   7        0.62        3.56      0.62 o
   3  -1   7       13.51       17.46      1.28 o
   4  -1   7      239.52      241.76      3.07 o
   5  -1   7       43.29       44.95      1.56 o
   6  -1   7       23.15       22.10      2.27 o
   7  -1   7        5.62        4.30      2.43 o
   8  -1   7        3.37        1.00      3.13 o
   9  -1   7        0.58        3.03      5.66 o
 -10   0   7        0.36       -0.98      5.50 o
  -9   0   7        8.15        6.39      2.65 o
  -8   0   7        8.50        7.08      2.30 o
  -7   0   7        6.66        7.82      2.45 o
  -6   0   7        1.35        0.09      1.33 o
  -5   0   7       88.85       91.84      1.51 o
  -4   0   7      199.34      207.30      2.44 o
  -3   0   7       46.36       47.37      0.88 o
  -2   0   7     1195.04     1262.85     10.59 o
  -1   0   7      107.15       86.63      1.44 o
   0   0   7     2941.54     2958.66     26.34 o
   1   0   7      387.88      377.33      3.82 o
   2   0   7      268.63      276.68      3.32 o
   3   0   7      171.05      172.15      2.75 o
   4   0   7      215.21      199.73      3.31 o
   5   0   7      114.48      110.47      3.02 o
   6   0   7        0.36       -0.26      2.20 o
   7   0   7        0.07        1.25      3.16 o
   8   0   7        1.16       -3.07      3.41 o
   9   0   7        0.02        2.05      6.20 o
 -11   1   7        2.25        6.24      5.81 o
 -10   1   7        0.01       -1.26      4.30 o
  -9   1   7        4.61        2.22      2.42 o
  -8   1   7        3.63        2.41      2.48 o
  -7   1   7       12.98       14.38      1.68 o
  -6   1   7       39.55       44.06      1.43 o
  -5   1   7      157.09      152.86      2.15 o
  -4   1   7       30.14       29.90      0.88 o
  -3   1   7       11.62       18.96      0.61 o
  -2   1   7      826.91      776.00      6.60 o
  -1   1   7     1321.75     1352.72     11.61 o
   0   1   7      292.62      238.84      2.47 o
   1   1   7       27.81       20.30      0.77 o
   2   1   7       62.57       77.18      1.82 o
   3   1   7     1378.72     1382.81     14.89 o
   4   1   7       80.27       76.98      2.31 o
   5   1   7        0.78       -0.37      1.79 o
   6   1   7       14.96       14.20      2.86 o
   7   1   7        0.55        2.95      3.31 o
   8   1   7        0.42       -3.19      3.88 o
   9   1   7        3.98       -1.25      6.51 o
 -11   2   7        9.02       10.10      4.11 o
 -10   2   7        1.51        0.85      1.70 o
  -9   2   7        8.32        8.02      1.73 o
  -8   2   7        0.45       -1.03      1.87 o
  -7   2   7        6.90        7.05      1.46 o
  -6   2   7       37.80       42.43      1.46 o
  -5   2   7      153.51      150.69      2.11 o
  -4   2   7       68.96       68.06      1.64 o
  -3   2   7       21.21       20.14      0.76 o
  -2   2   7     1413.84     1433.12     12.26 o
  -1   2   7      535.43      507.01      4.54 o
   0   2   7      662.07      612.19      5.74 o
   1   2   7      110.95      130.24      2.80 o
   2   2   7      743.38      787.60      8.10 o
   3   2   7        8.24        7.23      1.12 o
   4   2   7       46.25       47.95      2.22 o
   5   2   7       51.67       49.41      2.71 o
   6   2   7        0.23       -1.13      3.31 o
   7   2   7       16.67       17.17      3.96 o
   8   2   7        0.01       -0.79      4.26 o
 -11   3   7        3.67        7.22      3.62 o
 -10   3   7        1.58        7.72      4.93 o
  -9   3   7       20.45       19.92      4.10 o
  -8   3   7        0.01        0.60      1.45 o
  -7   3   7       58.35       58.28      1.76 o
  -6   3   7       89.57       81.19      1.69 o
  -5   3   7       35.33       39.53      0.95 o
  -4   3   7       13.98       17.35      0.73 o
  -3   3   7        1.95        3.00      0.62 o
  -2   3   7      720.28      693.19      6.11 o
  -1   3   7      641.09      597.22      5.04 o
   0   3   7      360.40      329.07      3.57 o
   1   3   7        8.84       15.21      0.84 o
   2   3   7        4.89        5.02      0.97 o
   3   3   7      278.11      265.79      4.45 o
   4   3   7       89.06       84.52      2.82 o
   5   3   7       18.10       18.77      2.83 o
   6   3   7        0.81       -3.21      4.68 o
   7   3   7        0.07       -2.11      4.09 o
   8   3   7        0.51        1.27      7.09 o
 -11   4   7        1.36       10.49      5.95 o
 -10   4   7        0.18        3.26      3.45 o
  -9   4   7        7.85        8.13      2.65 o
  -8   4   7        0.07        4.84      2.38 o
  -7   4   7       10.24        5.08      1.95 o
  -6   4   7        2.32        1.72      1.13 o
  -5   4   7      180.72      193.93      2.12 o
  -4   4   7       96.31      101.42      1.44 o
  -3   4   7      877.12      861.17      8.22 o
  -2   4   7     1457.85     1459.73     12.01 o
  -1   4   7      164.29      141.54      1.85 o
   0   4   7       26.65       22.54      0.84 o
   1   4   7      228.09      235.31      3.03 o
   2   4   7       71.50       83.21      2.08 o
   3   4   7      147.23      139.59      3.70 o
   4   4   7       11.50        8.25      2.32 o
   5   4   7        0.12       -1.51      2.85 o
   6   4   7        3.38       13.09      4.34 o
   7   4   7        2.91       -0.36      6.95 o
 -10   5   7        0.00        3.07      4.66 o
  -9   5   7        0.09       -1.03      4.14 o
  -8   5   7        0.01        1.12      3.76 o
  -7   5   7        0.46        0.81      1.73 o
  -6   5   7      129.54      126.49      2.85 o
  -5   5   7        1.23        2.11      0.98 o
  -4   5   7      545.11      532.30      5.52 o
  -3   5   7        2.48        2.39      0.78 o
  -2   5   7      118.32      121.91      1.68 o
  -1   5   7      164.28      155.85      2.10 o
   0   5   7        7.23        3.94      1.14 o
   1   5   7      288.57      269.71      4.01 o
   2   5   7      108.77      107.85      2.95 o
   3   5   7        4.86        3.71      3.28 o
   4   5   7        9.60       10.25      2.88 o
   5   5   7        7.47        4.34      5.22 o
   6   5   7        3.63       -0.33      4.68 o
 -10   6   7        3.90        5.77      4.75 o
  -9   6   7        0.04       -3.85      4.03 o
  -8   6   7        1.29       -0.20      4.94 o
  -7   6   7        3.48        2.57      2.73 o
  -6   6   7        4.17        4.98      1.26 o
  -5   6   7        2.36        2.85      1.21 o
  -4   6   7        3.50        3.05      0.86 o
  -3   6   7       87.77       77.64      1.85 o
  -2   6   7      269.34      272.07      3.74 o
  -1   6   7       35.75       29.10      1.66 o
   0   6   7        0.25       -0.55      1.57 o
   1   6   7        6.82        7.87      2.52 o
   2   6   7       38.43       38.60      1.88 o
   3   6   7        7.68        8.92      2.03 o
   4   6   7        1.01        6.73      4.06 o
   5   6   7        0.69       -4.36      4.36 o
   6   6   7        0.60       -4.17      5.09 o
 -10   7   7        0.50       -1.07      4.72 o
  -9   7   7        0.02        2.27      4.34 o
  -8   7   7        4.12        4.32      3.27 o
  -7   7   7       13.99       13.72      3.98 o
  -6   7   7        4.31        6.42      2.20 o
  -5   7   7        0.02       -0.07      1.46 o
  -4   7   7       22.88       27.63      1.79 o
  -3   7   7       26.99       28.46      1.38 o
  -2   7   7       48.91       57.66      1.76 o
  -1   7   7       19.83       16.60      2.08 o
   0   7   7        2.49        1.68      2.10 o
   1   7   7       67.08       61.39      3.85 o
   2   7   7       29.76       35.08      3.63 o
   3   7   7        0.03        2.70      3.99 o
   4   7   7        0.53       -3.12      3.12 o
   5   7   7        2.28        0.34      6.66 o
  -9   8   7        0.00       -3.66      3.66 o
  -8   8   7        0.14        3.36      3.50 o
  -7   8   7        1.38        2.66      2.50 o
  -6   8   7        0.78        3.82      2.42 o
  -5   8   7        0.76       -0.56      2.41 o
  -4   8   7       19.26       20.91      2.12 o
  -3   8   7       20.89       21.09      1.47 o
  -2   8   7       59.45       64.52      2.23 o
  -1   8   7        1.00        1.42      2.73 o
   0   8   7       24.61       22.71      3.01 o
   1   8   7        9.46        6.79      3.13 o
   2   8   7        4.40        6.80      3.86 o
   3   8   7        4.34        6.66      4.47 o
  -8   9   7        4.27        8.14      3.74 o
  -7   9   7        0.23        2.92      2.83 o
  -6   9   7        0.43       -1.92      4.22 o
  -5   9   7        0.04        0.15      2.76 o
  -4   9   7        6.63        3.08      2.53 o
  -3   9   7        6.28        7.98      2.87 o
  -2   9   7        1.63        1.57      2.21 o
  -1   9   7        0.61       -0.79      2.51 o
   0   9   7        2.39       -0.71      3.07 o
   1   9   7        1.93        8.68      4.72 o
   2   9   7        0.23        1.26      4.80 o
  -7  10   7        1.35        1.67      3.06 o
  -6  10   7        1.74        0.55      3.09 o
  -5  10   7        0.05        0.29      4.39 o
  -4  10   7        5.79        8.77      2.75 o
  -3  10   7       11.14       20.81      4.38 o
  -2  10   7        0.07        0.48      3.43 o
  -1  10   7        6.12       -0.31      4.58 o
   0  10   7        2.46       -3.41      4.90 o
  -1 -11   8        0.57       -0.34      6.40 o
   0 -11   8        2.64        1.54      5.44 o
   1 -11   8        1.40        2.04      3.19 o
   2 -11   8        2.05        1.50      3.06 o
   3 -11   8        1.76        3.90      2.73 o
   4 -11   8       11.45       11.27      4.81 o
   5 -11   8        0.05        4.39      5.01 o
  -3 -10   8        5.04       13.34      6.91 o
  -2 -10   8        2.25       11.32      6.17 o
  -1 -10   8        1.10       -0.43      3.69 o
   0 -10   8        3.94       -2.59      3.54 o
   1 -10   8        3.34        0.83      2.95 o
   2 -10   8        0.01       -0.77      1.75 o
   3 -10   8        3.58        3.58      2.76 o
   4 -10   8        0.86       -0.97      1.93 o
   5 -10   8        0.01        0.00      2.89 o
   6 -10   8       12.28       13.20      3.46 o
   7 -10   8        5.49        7.08      3.86 o
  -4  -9   8        2.27        7.53      6.77 o
  -3  -9   8        0.51       -0.44      5.88 o
  -2  -9   8        2.84       -1.56      3.60 o
  -1  -9   8        0.87        2.69      3.52 o
   0  -9   8        0.13        2.80      3.26 o
   1  -9   8        0.05       -1.26      2.51 o
   2  -9   8        0.04        3.01      1.66 o
   3  -9   8        0.25       -0.73      2.30 o
   4  -9   8        0.22        2.53      2.11 o
   5  -9   8        0.74        2.35      2.91 o
   6  -9   8       11.87       13.32      3.18 o
   7  -9   8        1.13       -0.39      3.23 o
   8  -9   8        0.82        6.78      3.51 o
  -5  -8   8        0.68       -6.60      6.60 o
  -4  -8   8        3.34        0.54      5.42 o
  -3  -8   8        0.05       -1.86      3.35 o
  -2  -8   8        5.27        9.67      3.24 o
  -1  -8   8        3.51       -0.98      2.40 o
   0  -8   8        0.44        1.47      2.27 o
   1  -8   8       48.52       47.90      2.17 o
   2  -8   8        4.14        2.69      1.73 o
   3  -8   8        1.23       -0.19      2.06 o
   4  -8   8        2.55        3.97      2.31 o
   5  -8   8       16.32       16.61      1.70 o
   6  -8   8        7.04        7.30      3.50 o
   7  -8   8        1.11       -2.67      3.52 o
   8  -8   8        0.01       -3.24      3.28 o
  -6  -7   8        0.33       -4.35      4.37 o
  -5  -7   8        1.55       -0.47      3.99 o
  -4  -7   8        3.30        1.40      2.80 o
  -3  -7   8        1.93        4.42      3.37 o
  -2  -7   8        0.07       -0.92      2.16 o
  -1  -7   8       15.56       18.05      2.18 o
   0  -7   8      258.11      230.72      4.00 o
   1  -7   8        1.65        1.62      1.45 o
   2  -7   8       89.70       81.07      2.25 o
   3  -7   8       46.84       48.80      1.95 o
   4  -7   8        8.06        8.68      1.73 o
   5  -7   8        4.79        6.93      1.78 o
   6  -7   8       11.58       13.45      2.26 o
   7  -7   8        9.38        6.36      3.04 o
   8  -7   8        0.80        6.24      3.45 o
   9  -7   8        0.83       -3.92      5.39 o
  -7  -6   8        0.74       10.67      6.71 o
  -6  -6   8        1.26        2.48      4.07 o
  -5  -6   8        0.07       -1.27      2.43 o
  -4  -6   8        3.34        6.09      2.15 o
  -3  -6   8        7.16        4.04      1.69 o
  -2  -6   8       33.80       43.33      1.70 o
  -1  -6   8      262.11      249.56      3.50 o
   0  -6   8      239.84      215.11      3.06 o
   1  -6   8        8.40        6.69      1.08 o
   2  -6   8       55.75       54.07      1.68 o
   3  -6   8      362.96      356.78      4.77 o
   4  -6   8        0.20       -1.26      1.26 o
   5  -6   8        0.26        1.20      1.77 o
   6  -6   8        0.02       -1.71      1.92 o
   7  -6   8        3.09        2.88      1.96 o
   8  -6   8        2.92       -3.33      3.33 o
   9  -6   8        0.19        1.85      5.42 o
  -8  -5   8        0.37        6.84      6.86 o
  -7  -5   8        7.12       -3.01      6.08 o
  -6  -5   8        0.03        1.47      3.58 o
  -5  -5   8       29.90       28.96      2.31 o
  -4  -5   8        0.38        2.01      1.81 o
  -3  -5   8        3.78        5.47      1.18 o
  -2  -5   8        9.58        6.58      0.94 o
  -1  -5   8      119.49      109.10      1.98 o
   0  -5   8      112.76      108.26      1.74 o
   1  -5   8      256.96      236.60      2.95 o
   2  -5   8        4.59        2.73      0.77 o
   3  -5   8       33.23       37.65      1.09 o
   4  -5   8       20.45       29.11      1.70 o
   5  -5   8        4.70        4.78      1.17 o
   6  -5   8       10.14        9.34      2.02 o
   7  -5   8        0.20        2.20      2.23 o
   8  -5   8        1.25       -0.43      5.14 o
   9  -5   8        1.85        1.06      2.96 o
  -9  -4   8        0.05       -5.12      6.84 o
  -8  -4   8        0.88        6.90      4.05 o
  -7  -4   8        1.42        2.57      7.55 o
  -6  -4   8       14.66       15.69      2.71 o
  -5  -4   8       28.92       26.65      1.76 o
  -4  -4   8       38.77       29.24      1.47 o
  -3  -4   8      182.06      192.51      3.03 o
  -2  -4   8      498.56      493.02      4.83 o
  -1  -4   8        2.17        3.54      1.01 o
   0  -4   8       23.93       26.39      0.94 o
   1  -4   8       35.94       30.35      1.00 o
   2  -4   8       82.24       77.46      1.42 o
   3  -4   8      114.50      123.32      1.84 o
   4  -4   8        0.33        1.69      1.18 o
   5  -4   8        0.55        0.90      1.22 o
   6  -4   8        2.54        2.07      1.61 o
   7  -4   8       25.10       24.49      1.70 o
   8  -4   8        4.78        6.19      1.76 o
   9  -4   8        3.94        6.62      6.16 o
  -9  -3   8        0.06       -1.80      4.05 o
  -8  -3   8        0.11       -3.54      4.15 o
  -7  -3   8       70.52       75.42      7.14 o
  -6  -3   8        0.17        1.58      2.26 o
  -5  -3   8       20.32       24.20      1.56 o
  -4  -3   8       86.26       99.21      1.88 o
  -3  -3   8      140.43      149.84      2.43 o
  -2  -3   8        5.17        5.42      0.77 o
  -1  -3   8      169.70      173.59      2.17 o
   0  -3   8       82.26       92.54      1.45 o
   1  -3   8      388.19      359.67      3.83 o
   2  -3   8       69.54       68.70      1.23 o
   3  -3   8      191.31      205.28      2.48 o
   4  -3   8       32.77       37.96      1.38 o
   5  -3   8       16.62       14.60      1.84 o
   6  -3   8       49.88       51.95      2.16 o
   7  -3   8       12.82       14.04      1.86 o
   8  -3   8        1.28        1.52      2.38 o
   9  -3   8        3.40        6.63      3.73 o
 -10  -2   8        0.99        1.96      6.28 o
  -9  -2   8        0.42       -0.67      3.87 o
  -8  -2   8        3.43        3.29      3.48 o
  -7  -2   8       29.84       25.68      3.40 o
  -6  -2   8        6.64        5.04      2.13 o
  -5  -2   8        6.15        5.43      1.15 o
  -4  -2   8       98.98      109.67      2.03 o
  -3  -2   8       49.97       48.23      1.05 o
  -2  -2   8      357.73      334.26      3.41 o
  -1  -2   8       13.79       12.16      0.73 o
   0  -2   8      139.25      177.74      2.08 o
   1  -2   8      468.44      444.17      4.65 o
   2  -2   8      583.47      616.56      6.32 o
   3  -2   8      120.74      130.31      2.52 o
   4  -2   8       36.02       39.32      1.28 o
   5  -2   8       11.76        9.52      1.50 o
   6  -2   8       37.99       37.75      2.47 o
   7  -2   8        0.52       -1.65      2.28 o
   8  -2   8        0.35       -2.91      2.99 o
   9  -2   8        4.78        9.53      5.62 o
 -10  -1   8        0.02        4.66      5.97 o
  -9  -1   8        3.25        6.16      4.35 o
  -8  -1   8        2.88        3.40      3.17 o
  -7  -1   8       12.02       12.82      4.09 o
  -6  -1   8       17.86       21.46      2.26 o
  -5  -1   8       14.64        8.12      1.35 o
  -4  -1   8        8.44        7.04      0.83 o
  -3  -1   8      189.87      182.17      2.21 o
  -2  -1   8     1156.00     1134.87     10.49 o
  -1  -1   8      111.29      131.24      1.77 o
   0  -1   8      172.92      162.51      2.04 o
   1  -1   8     1382.32     1382.77     13.71 o
   2  -1   8     1359.84     1392.90     17.02 o
   3  -1   8       31.94       30.29      1.07 o
   4  -1   8      192.24      194.86      2.88 o
   5  -1   8       11.78       14.60      1.89 o
   6  -1   8       17.25       14.31      2.33 o
   7  -1   8        7.99        6.29      2.52 o
   8  -1   8        3.36        2.95      3.52 o
   9  -1   8        7.35        4.79      6.19 o
 -10   0   8        0.18        2.43      5.72 o
  -9   0   8        8.79       15.59      3.32 o
  -8   0   8        1.13       -0.39      2.37 o
  -7   0   8       14.90       16.77      2.79 o
  -6   0   8       39.33       39.45      1.91 o
  -5   0   8       29.82       31.72      1.06 o
  -4   0   8      308.01      317.46      3.72 o
  -3   0   8       76.89       78.71      1.30 o
  -2   0   8     1033.34     1050.92      8.53 o
  -1   0   8       33.51       39.04      0.86 o
   0   0   8     2514.92     2694.44     24.06 o
   1   0   8      250.99      225.15      2.67 o
   2   0   8      128.71      120.05      1.79 o
   3   0   8      364.22      335.20      4.65 o
   4   0   8      265.81      259.33      4.27 o
   5   0   8      100.80       98.88      3.06 o
   6   0   8        4.48        5.09      2.92 o
   7   0   8        8.20        5.98      4.32 o
   8   0   8        0.30        4.92      3.66 o
   9   0   8        0.69       -1.27      6.55 o
 -10   1   8        8.14       10.08      3.87 o
  -9   1   8        4.72        5.38      2.53 o
  -8   1   8        0.10       -2.65      2.65 o
  -7   1   8        0.32       -0.51      1.89 o
  -6   1   8        6.75        3.80      1.47 o
  -5   1   8       60.20       64.29      1.58 o
  -4   1   8      648.48      642.99      7.89 o
  -3   1   8      561.51      557.09      5.14 o
  -2   1   8      103.67       87.61      1.47 o
  -1   1   8      138.30      145.61      1.63 o
   0   1   8      290.25      267.18      3.03 o
   1   1   8     1116.25     1066.59     10.19 o
   2   1   8       66.50       60.76      1.34 o
   3   1   8      162.52      167.98      2.90 o
   4   1   8        8.03       12.32      1.58 o
   5   1   8       10.37        9.51      2.35 o
   6   1   8       16.56       18.96      3.69 o
   7   1   8        2.24        1.39      3.39 o
   8   1   8        4.30        2.62      5.28 o
 -10   2   8        6.96        7.67      2.27 o
  -9   2   8        1.30        0.38      1.99 o
  -8   2   8        5.26        6.88      1.95 o
  -7   2   8       71.18       68.40      3.62 o
  -6   2   8       27.63       32.60      1.56 o
  -5   2   8       38.71       40.25      1.15 o
  -4   2   8      237.48      230.57      2.43 o
  -3   2   8      695.49      686.64      6.59 o
  -2   2   8       88.88       86.10      1.24 o
  -1   2   8      152.51      135.85      1.87 o
   0   2   8      759.40      772.20      7.19 o
   1   2   8      437.42      387.76      4.28 o
   2   2   8        5.46        3.97      1.08 o
   3   2   8       64.17       54.35      2.98 o
   4   2   8       65.93       69.87      3.20 o
   5   2   8       11.43       13.52      2.44 o
   6   2   8       25.84       20.33      5.83 o
   7   2   8        5.13       -2.10      3.94 o
   8   2   8        0.53        5.81      6.64 o
 -11   3   8        0.02       -3.65      4.75 o
 -10   3   8        3.92        5.60      5.39 o
  -9   3   8        0.04        2.14      4.25 o
  -8   3   8        0.65        1.51      1.33 o
  -7   3   8       14.52       17.48      1.63 o
  -6   3   8        6.62        5.85      1.15 o
  -5   3   8      197.79      197.98      2.61 o
  -4   3   8      765.03      746.91      7.58 o
  -3   3   8       24.92       28.66      0.86 o
  -2   3   8      101.59      109.40      1.49 o
  -1   3   8      176.41      180.91      1.90 o
   0   3   8      411.41      393.93      4.02 o
   1   3   8      632.29      576.76      6.30 o
   2   3   8       30.42       25.94      1.24 o
   3   3   8        5.09       10.25      1.85 o
   4   3   8        2.63        1.82      2.37 o
   5   3   8       42.17       39.78      3.29 o
   6   3   8        8.14       13.55      3.73 o
   7   3   8        0.02       -4.34      4.34 o
 -10   4   8        4.05        5.72      3.70 o
  -9   4   8        6.48        2.12      3.66 o
  -8   4   8        5.82        3.97      4.64 o
  -7   4   8       34.27       28.90      3.82 o
  -6   4   8       20.34       20.43      1.13 o
  -5   4   8       15.71       17.21      0.92 o
  -4   4   8       69.15       71.61      1.49 o
  -3   4   8        1.33        0.11      0.66 o
  -2   4   8        8.23        6.32      0.80 o
  -1   4   8      434.49      423.15      5.37 o
   0   4   8      489.47      490.38      5.77 o
   1   4   8      101.76       81.66      1.82 o
   2   4   8        1.21       -0.99      1.38 o
   3   4   8       81.23       84.97      3.28 o
   4   4   8        9.49        8.93      3.47 o
   5   4   8       19.27       24.93      4.28 o
   6   4   8        2.40       -0.49      5.82 o
   7   4   8        2.56        5.46      7.29 o
  -9   5   8        0.25        7.49      4.74 o
  -8   5   8        1.26        0.84      2.16 o
  -7   5   8       14.84       19.72      2.20 o
  -6   5   8        4.14        1.53      1.75 o
  -5   5   8       20.99       25.04      1.30 o
  -4   5   8       16.94       19.71      1.05 o
  -3   5   8      135.01      131.21      2.13 o
  -2   5   8       22.55       22.97      1.09 o
  -1   5   8      383.99      377.79      4.55 o
   0   5   8       53.96       62.79      1.99 o
   1   5   8       37.41       40.49      2.40 o
   2   5   8        6.03        9.14      2.37 o
   3   5   8       95.45      105.32      6.23 o
   4   5   8       14.48       10.91      3.92 o
   5   5   8        1.26        1.22      4.46 o
   6   5   8        0.19        3.97      7.09 o
 -10   6   8        3.59        1.61      4.92 o
  -9   6   8        1.16       -0.13      4.70 o
  -8   6   8        1.98        0.52      4.64 o
  -7   6   8        0.52       -1.75      3.02 o
  -6   6   8       13.61       18.73      2.11 o
  -5   6   8       33.67       34.33      1.78 o
  -4   6   8      153.01      155.88      2.37 o
  -3   6   8       15.78       14.93      1.22 o
  -2   6   8       15.62       18.11      1.27 o
  -1   6   8       74.53       74.37      2.33 o
   0   6   8      173.97      160.28      3.91 o
   1   6   8        4.40        7.41      3.00 o
   2   6   8        0.12       -0.78      1.74 o
   3   6   8        5.63        2.98      2.31 o
   4   6   8        9.51       13.30      6.48 o
   5   6   8        0.57        6.11      7.06 o
 -10   7   8        0.02       -4.45      4.90 o
  -9   7   8       10.05        1.40      4.75 o
  -8   7   8        0.51       -1.17      3.61 o
  -7   7   8        0.06        1.58      3.17 o
  -6   7   8       17.52       19.60      2.43 o
  -5   7   8        9.12       11.84      1.97 o
  -4   7   8       36.97       44.83      1.70 o
  -3   7   8        1.50        0.32      1.33 o
  -2   7   8       66.59       70.28      1.91 o
  -1   7   8       68.32       79.27      2.96 o
   0   7   8       40.40       41.05      2.94 o
   1   7   8        1.70        3.92      3.28 o
   2   7   8        5.37        9.24      3.69 o
   3   7   8        7.97       10.67      4.26 o
   4   7   8        0.37       -1.37      2.74 o
  -9   8   8        9.41        6.36      5.19 o
  -8   8   8        0.18       -1.45      3.77 o
  -7   8   8        5.12        6.12      4.63 o
  -6   8   8        1.43       -1.09      2.59 o
  -5   8   8        3.75        2.02      1.93 o
  -4   8   8        0.18       -0.75      2.12 o
  -3   8   8        7.19        6.54      1.64 o
  -2   8   8       15.60       13.49      2.26 o
  -1   8   8       10.30       10.58      2.41 o
   0   8   8       16.88       25.65      3.23 o
   1   8   8        1.65        4.18      3.20 o
   2   8   8        0.93        5.09      3.57 o
   3   8   8        0.58       -3.08      6.39 o
  -8   9   8        0.01       -2.69      4.03 o
  -7   9   8        5.41       13.88      3.08 o
  -6   9   8        7.95       14.28      3.03 o
  -5   9   8        7.25        7.06      4.87 o
  -4   9   8        0.29       -0.84      2.77 o
  -3   9   8        9.20        9.59      2.13 o
  -2   9   8       19.47       17.98      2.51 o
  -1   9   8        1.11        1.58      3.82 o
   0   9   8        0.77       -4.27      5.14 o
   1   9   8        1.54        1.61      4.85 o
  -6  10   8        0.32       -4.04      4.04 o
  -5  10   8        0.58        1.41      8.16 o
  -4  10   8        2.00        5.43      2.91 o
  -3  10   8        0.18       -1.91      3.21 o
  -2  10   8        1.29        0.32      4.54 o
  -1  10   8        3.23        6.93      4.91 o
   0 -11   9        7.61       -1.91      6.02 o
   1 -11   9        0.58        0.96      5.37 o
   2 -11   9        3.32        8.83      3.27 o
   3 -11   9        1.24        3.00      2.99 o
   4 -11   9        0.01       -4.19      4.19 o
   5 -11   9        2.84       -0.57      4.33 o
  -3 -10   9        6.31       18.00      7.00 o
  -2 -10   9       19.95       20.23      6.50 o
  -1 -10   9        0.00       -4.17      5.59 o
   0 -10   9        4.96        6.40      5.32 o
   1 -10   9        3.88        7.71      2.94 o
   2 -10   9        3.66        2.07      2.80 o
   3 -10   9        0.00        2.32      2.70 o
   4 -10   9        1.86        3.23      2.34 o
   5 -10   9        0.54       -0.17      3.68 o
   6 -10   9        3.08        2.92      3.73 o
  -4  -9   9        1.72       11.65      7.13 o
  -3  -9   9        0.93       -1.63      6.17 o
  -2  -9   9        2.28       -1.23      5.48 o
  -1  -9   9        5.57        1.87      5.39 o
   0  -9   9       13.61        7.59      2.67 o
   1  -9   9        3.32        2.18      2.59 o
   2  -9   9        2.38        0.33      1.97 o
   3  -9   9        0.01       -0.17      2.48 o
   4  -9   9        0.00        0.10      2.34 o
   5  -9   9        0.01       -3.21      3.21 o
   6  -9   9        2.75        1.37      3.45 o
   7  -9   9        1.18        0.57      3.43 o
  -5  -8   9        0.32       -6.31      6.73 o
  -4  -8   9        3.68        6.53      6.33 o
  -3  -8   9        0.09       -3.39      5.50 o
  -2  -8   9        0.85       -1.63      4.97 o
  -1  -8   9        5.77        4.03      2.85 o
   0  -8   9       17.15       16.66      2.48 o
   1  -8   9       45.74       41.51      2.58 o
   2  -8   9        3.70        3.21      1.82 o
   3  -8   9        7.96       10.97      2.28 o
   4  -8   9        0.81        3.87      1.98 o
   5  -8   9        1.79        0.98      1.98 o
   6  -8   9        1.22        3.17      3.16 o
   7  -8   9        0.12       -3.33      3.33 o
   8  -8   9        0.01        1.23      3.70 o
  -6  -7   9        0.14        1.22      4.55 o
  -5  -7   9        0.00        0.61      4.09 o
  -4  -7   9        1.73        8.15      5.72 o
  -3  -7   9        0.31       -3.05      3.05 o
  -2  -7   9        1.05        0.82      2.30 o
  -1  -7   9       18.02       21.90      1.94 o
   0  -7   9       37.67       39.25      2.08 o
   1  -7   9        0.27       -0.11      1.67 o
   2  -7   9        1.63        0.97      1.45 o
   3  -7   9       27.65       30.46      1.46 o
   4  -7   9       62.18       55.62      2.76 o
   5  -7   9        7.39        7.13      2.12 o
   6  -7   9        1.72        2.47      2.01 o
   7  -7   9        1.32       -1.85      3.26 o
   8  -7   9        0.04        2.61      5.41 o
  -7  -6   9        3.50        2.79      6.89 o
  -6  -6   9        5.70        3.61      4.37 o
  -5  -6   9        0.04       -0.60      2.45 o
  -4  -6   9        2.12        2.17      2.65 o
  -3  -6   9        0.18       -0.25      2.23 o
  -2  -6   9        0.43       -1.21      1.55 o
  -1  -6   9        9.40        9.88      1.48 o
   0  -6   9       30.63       28.52      1.53 o
   1  -6   9      249.97      261.95      4.22 o
   2  -6   9       19.29       17.30      1.45 o
   3  -6   9       53.26       45.43      2.11 o
   4  -6   9       14.90       13.71      1.62 o
   5  -6   9       18.15       21.40      2.18 o
   6  -6   9        3.59        2.85      2.13 o
   7  -6   9        1.14        2.15      2.36 o
   8  -6   9        6.47        4.95      3.01 o
   9  -6   9        2.15        0.83      5.48 o
  -8  -5   9        0.38       -4.93      6.88 o
  -7  -5   9       25.98       28.01      6.17 o
  -6  -5   9        5.91        1.90      3.77 o
  -5  -5   9       16.16       19.68      2.45 o
  -4  -5   9        1.48       -0.48      1.69 o
  -3  -5   9       43.77       40.61      1.64 o
  -2  -5   9        0.01        0.23      0.98 o
  -1  -5   9       54.31       62.70      1.31 o
   0  -5   9        6.18        6.34      1.32 o
   1  -5   9      159.44      158.53      2.31 o
   2  -5   9       10.73       13.83      1.11 o
   3  -5   9        4.22       -0.09      1.13 o
   4  -5   9        0.42        0.01      1.29 o
   5  -5   9       18.91       20.73      1.71 o
   6  -5   9       62.58       71.99      2.57 o
   7  -5   9        5.82        3.49      3.08 o
   8  -5   9       18.04       18.47      3.31 o
   9  -5   9        0.81        2.55      3.33 o
  -8  -4   9        0.24       -2.97      4.06 o
  -7  -4   9       16.33       23.10      4.10 o
  -6  -4   9       15.09       20.28      2.81 o
  -5  -4   9        5.57        1.89      1.62 o
  -4  -4   9        0.80        2.02      1.47 o
  -3  -4   9      101.15       86.15      2.23 o
  -2  -4   9       63.13       60.30      1.86 o
  -1  -4   9      544.25      518.32      5.40 o
   0  -4   9      148.79      141.74      3.45 o
   1  -4   9      166.21      176.90      2.33 o
   2  -4   9        3.62        3.15      0.86 o
   3  -4   9       84.65       70.46      1.47 o
   4  -4   9       42.49       44.91      1.68 o
   5  -4   9       13.62       15.54      1.79 o
   6  -4   9       16.91       15.59      2.17 o
   7  -4   9        2.85       -0.89      1.76 o
   8  -4   9        5.50        3.98      1.71 o
   9  -4   9        1.84        2.81      3.70 o
  -9  -3   9        0.07       -0.67      6.44 o
  -8  -3   9        0.71        4.38      4.00 o
  -7  -3   9        0.58        1.83      3.39 o
  -6  -3   9       39.01       35.86      3.29 o
  -5  -3   9      136.28      145.42      3.03 o
  -4  -3   9      179.02      182.99      2.99 o
  -3  -3   9      220.22      227.22      2.96 o
  -2  -3   9       42.25       43.44      1.08 o
  -1  -3   9      367.54      347.96      3.65 o
   0  -3   9       15.98       17.24      0.84 o
   1  -3   9       65.92       77.27      1.54 o
   2  -3   9       65.25       86.28      1.44 o
   3  -3   9       79.83       69.93      1.55 o
   4  -3   9       86.86      102.13      2.61 o
   5  -3   9        5.73        7.69      1.95 o
   6  -3   9        0.06        2.67      2.17 o
   7  -3   9        0.03       -1.74      2.34 o
   8  -3   9        2.37       -0.58      3.00 o
   9  -3   9        0.99        5.55      5.24 o
  -9  -2   9        0.73       -0.12      3.95 o
  -8  -2   9        0.86        3.99      3.65 o
  -7  -2   9        0.10       -1.70      3.26 o
  -6  -2   9       36.05       43.66      2.71 o
  -5  -2   9        1.94        2.18      1.29 o
  -4  -2   9        1.44        1.33      0.94 o
  -3  -2   9       11.57       11.86      0.97 o
  -2  -2   9        5.09        5.73      0.78 o
  -1  -2   9      488.42      466.28      4.92 o
   0  -2   9     1014.81     1078.22     10.21 o
   1  -2   9       32.87       36.10      0.99 o
   2  -2   9      200.73      188.53      2.55 o
   3  -2   9       34.12       34.05      1.22 o
   4  -2   9      112.57      117.12      2.39 o
   5  -2   9       16.65       19.05      2.15 o
   6  -2   9       15.40       14.48      3.82 o
   7  -2   9        0.17       -1.08      2.55 o
   8  -2   9        2.22       -1.53      3.42 o
   9  -2   9        1.70       12.32      5.95 o
 -10  -1   9        1.67        1.71      5.88 o
  -9  -1   9        0.03        0.35      3.82 o
  -8  -1   9        0.24       -3.50      4.86 o
  -7  -1   9        0.27       -1.03      2.85 o
  -6  -1   9        3.13        4.68      2.12 o
  -5  -1   9       64.83       63.83      2.16 o
  -4  -1   9       77.75       77.49      2.02 o
  -3  -1   9      102.08      101.59      1.61 o
  -2  -1   9       74.72       67.66      1.28 o
  -1  -1   9      898.53      859.31      8.65 o
   0  -1   9      189.03      186.91      2.35 o
   1  -1   9        0.95        1.40      0.74 o
   2  -1   9       40.04       36.75      1.10 o
   3  -1   9      589.90      584.80      7.01 o
   4  -1   9      395.07      408.60      5.63 o
   5  -1   9        4.13        3.21      2.16 o
   6  -1   9       65.89       57.96      3.00 o
   7  -1   9        2.27        1.22      3.20 o
   8  -1   9        2.98        4.65      3.63 o
   9  -1   9        3.37        7.20      6.53 o
 -10   0   9        0.14        7.28      5.59 o
  -9   0   9        0.40       -0.28      4.36 o
  -8   0   9        0.61       -2.87      2.87 o
  -7   0   9        1.36        8.55      2.84 o
  -6   0   9       41.25       47.02      3.66 o
  -5   0   9        1.23        1.83      0.95 o
  -4   0   9      108.27      108.44      1.54 o
  -3   0   9       19.45       16.63      0.76 o
  -2   0   9      695.49      697.94      6.35 o
  -1   0   9      297.80      278.06      2.72 o
   0   0   9      311.64      340.52      3.44 o
   1   0   9        0.31        2.11      0.79 o
   2   0   9     1504.76     1514.69     16.05 o
   3   0   9       34.34       34.72      1.41 o
   4   0   9       82.21       76.26      2.56 o
   5   0   9       33.25       34.36      3.19 o
   6   0   9       10.75       13.37      3.14 o
   7   0   9        7.82        8.26      3.48 o
   8   0   9        0.29       -2.72      6.20 o
 -10   1   9        0.00       -0.56      5.64 o
  -9   1   9        2.10       -3.23      4.60 o
  -8   1   9        2.46        4.45      2.79 o
  -7   1   9        4.80        5.96      2.59 o
  -6   1   9       73.10       73.51      2.88 o
  -5   1   9       87.68       84.28      1.88 o
  -4   1   9        5.95        5.68      0.89 o
  -3   1   9       49.26       40.38      0.97 o
  -2   1   9     1157.17     1132.39     10.51 o
  -1   1   9      565.82      542.10      4.92 o
   0   1   9       15.45       14.49      0.80 o
   1   1   9        4.79        8.66      0.89 o
   2   1   9      158.04      165.97      2.52 o
   3   1   9       52.21       50.34      2.17 o
   4   1   9       30.37       28.94      3.23 o
   5   1   9        4.05        2.63      2.36 o
   6   1   9        6.79        7.03      4.91 o
   7   1   9        0.03       -0.06      6.68 o
   8   1   9        1.25       -3.92      6.33 o
 -10   2   9        0.01       -3.72      3.72 o
  -9   2   9        0.00       -0.67      2.67 o
  -8   2   9        0.03       -0.59      2.90 o
  -7   2   9       58.68       58.34      3.02 o
  -6   2   9       20.97       21.54      1.59 o
  -5   2   9        0.49        0.57      1.06 o
  -4   2   9        0.68        2.17      0.85 o
  -3   2   9      292.41      292.84      3.14 o
  -2   2   9      861.47      817.42      7.86 o
  -1   2   9      942.48      880.49      8.80 o
   0   2   9        0.91        2.58      0.84 o
   1   2   9      209.58      221.15      3.46 o
   2   2   9      219.85      221.26      4.63 o
   3   2   9      344.38      320.03      6.85 o
   4   2   9        0.20        3.55      2.58 o
   5   2   9        0.23       -0.60      2.80 o
   6   2   9        1.01        5.36      3.45 o
   7   2   9        0.05       -0.45      4.19 o
 -10   3   9        0.29       -2.69      4.95 o
  -9   3   9        3.15        2.21      4.75 o
  -8   3   9       12.38        9.32      2.25 o
  -7   3   9        7.86        5.46      1.52 o
  -6   3   9       28.55       28.91      1.61 o
  -5   3   9      165.94      168.79      2.61 o
  -4   3   9      436.43      423.99      4.85 o
  -3   3   9      714.06      698.10      7.16 o
  -2   3   9      173.48      163.70      2.01 o
  -1   3   9       24.54       18.49      0.70 o
   0   3   9       96.33      106.80      1.88 o
   1   3   9      174.00      184.07      2.95 o
   2   3   9       99.21       96.64      2.54 o
   3   3   9       95.93       84.95      2.90 o
   4   3   9        1.31        3.29      2.82 o
   5   3   9        0.13       -3.04      3.04 o
   6   3   9        6.38       15.43      4.14 o
   7   3   9        4.15        8.65      7.08 o
 -10   4   9        0.00       -3.61      4.17 o
  -9   4   9        0.21        4.55      4.25 o
  -8   4   9        0.54       -0.46      2.82 o
  -7   4   9       17.44       20.47      1.70 o
  -6   4   9       17.00       17.87      1.31 o
  -5   4   9       50.67       49.18      1.49 o
  -4   4   9        8.17        5.88      1.01 o
  -3   4   9        7.38        6.75      0.95 o
  -2   4   9      262.42      251.24      3.08 o
  -1   4   9       86.11       75.90      1.68 o
   0   4   9       28.58       33.74      1.22 o
   1   4   9      197.01      206.75      3.65 o
   2   4   9       78.15       81.28      2.60 o
   3   4   9       34.91       33.04      3.06 o
   4   4   9       10.85       12.86      3.76 o
   5   4   9        4.71        6.16      4.30 o
   6   4   9        0.27       -0.31      6.84 o
  -9   5   9        0.71        7.51      2.61 o
  -8   5   9        3.79        8.63      3.32 o
  -7   5   9       19.46       20.26      2.93 o
  -6   5   9        6.92        6.81      1.93 o
  -5   5   9        0.43        1.28      1.03 o
  -4   5   9       13.87       17.22      1.17 o
  -3   5   9      257.12      253.87      3.35 o
  -2   5   9       52.79       56.55      1.65 o
  -1   5   9        4.76        5.11      1.67 o
   0   5   9        4.33       -1.50      2.09 o
   1   5   9      220.04      205.68      4.03 o
   2   5   9       20.60       21.83      1.97 o
   3   5   9       16.13       18.71      5.14 o
   4   5   9        0.75        7.88      7.28 o
   5   5   9       22.86       31.43      4.83 o
  -9   6   9        0.70        0.53      4.84 o
  -8   6   9        0.03       -3.41      3.41 o
  -7   6   9        1.49       -0.72      2.04 o
  -6   6   9        0.52        1.93      1.86 o
  -5   6   9        0.77        1.31      1.59 o
  -4   6   9       48.24       47.18      1.56 o
  -3   6   9      115.27      116.27      2.82 o
  -2   6   9      140.26      138.48      2.94 o
  -1   6   9       13.10       15.71      2.30 o
   0   6   9       38.43       39.20      2.81 o
   1   6   9      113.59      116.59      5.20 o
   2   6   9       25.60       25.12      3.20 o
   3   6   9       23.67       28.57      3.36 o
   4   6   9        3.59       -6.68      6.68 o
   5   6   9        5.58       11.99      7.55 o
  -9   7   9        0.20        1.52      5.10 o
  -8   7   9        8.57        8.28      3.67 o
  -7   7   9        1.62       -0.74      3.42 o
  -6   7   9        0.20       -1.88      1.88 o
  -5   7   9        2.90        4.50      2.04 o
  -4   7   9       23.16       21.80      1.55 o
  -3   7   9       31.41       32.87      2.31 o
  -2   7   9       30.08       32.13      2.32 o
  -1   7   9       35.11       26.43      2.47 o
   0   7   9       22.31       20.42      3.06 o
   1   7   9       13.07       19.50      3.22 o
   2   7   9        0.68       -0.49      3.95 o
   3   7   9        1.78        0.60      4.37 o
   4   7   9        0.42       -1.29      2.65 o
  -8   8   9        1.24        3.41      7.88 o
  -7   8   9        1.37       -1.17      2.94 o
  -6   8   9       10.60        9.93      2.83 o
  -5   8   9        8.68       11.50      2.57 o
  -4   8   9       40.33       44.83      4.24 o
  -3   8   9        2.28        5.90      2.12 o
  -2   8   9        3.15        4.97      2.42 o
  -1   8   9       14.19       13.87      3.04 o
   0   8   9       12.76       13.64      3.48 o
   1   8   9        5.37        6.91      3.50 o
   2   8   9        1.14        1.67      4.69 o
  -7   9   9        0.22        2.10      3.17 o
  -6   9   9        3.53        1.12      3.93 o
  -5   9   9        0.65       -2.74      3.35 o
  -4   9   9       15.38       19.48      3.10 o
  -3   9   9        0.29        3.10      2.22 o
  -2   9   9        1.11        0.54      3.30 o
  -1   9   9        8.44        9.47      4.63 o
   0   9   9        3.30       -2.51      4.60 o
   1   9   9        0.86        4.97      6.91 o
  -5  10   9        3.13        3.18      4.50 o
  -4  10   9        0.05        3.44      3.26 o
  -3  10   9        0.53        1.86      3.55 o
  -2  10   9        0.27        3.88      6.01 o
   0 -11  10        1.06       -2.30      6.33 o
   1 -11  10        1.39        1.14      5.68 o
   2 -11  10        4.79        2.97      4.07 o
   3 -11  10        0.00       -2.96      3.62 o
   4 -11  10        2.38        3.44      2.75 o
  -2 -10  10        2.16        4.97      6.48 o
  -1 -10  10        1.61        3.10      6.37 o
   0 -10  10        6.03        9.71      5.97 o
   1 -10  10        5.05        1.73      3.78 o
   2 -10  10        2.31        5.44      3.73 o
   3 -10  10        1.33        4.98      2.85 o
   4 -10  10        0.19       -0.81      3.86 o
   5 -10  10        0.87       -1.89      5.37 o
   6 -10  10        1.06        3.65      5.73 o
  -4  -9  10        9.45       17.34      7.24 o
  -3  -9  10        2.07       -2.03      6.31 o
  -2  -9  10        2.63        1.14      5.79 o
  -1  -9  10        2.31       15.69      5.53 o
   0  -9  10       46.21       36.90      5.57 o
   1  -9  10        0.02       -1.47      3.76 o
   2  -9  10       11.65       11.13      2.72 o
   3  -9  10        0.72       -0.37      2.59 o
   4  -9  10        5.41        7.10      3.22 o
   5  -9  10        1.73       -1.36      2.48 o
   6  -9  10        0.26       -0.78      5.37 o
   7  -9  10        0.07        1.36      5.70 o
  -5  -8  10        0.82       -4.34      6.99 o
  -4  -8  10        0.22        1.14      5.66 o
  -3  -8  10        0.73        6.44      5.24 o
  -2  -8  10        4.61        0.67      5.28 o
  -1  -8  10       41.53       42.80      4.47 o
   0  -8  10       29.66       30.49      2.85 o
   1  -8  10       11.96       15.27      2.10 o
   2  -8  10        0.72       -1.41      1.96 o
   3  -8  10        7.06        7.00      2.24 o
   4  -8  10        1.30       -1.82      2.74 o
   5  -8  10        0.05       -2.17      2.71 o
   6  -8  10        0.28        2.06      2.25 o
   7  -8  10        0.02        3.23      5.48 o
   8  -8  10        1.32       -5.12      5.81 o
  -6  -7  10        1.11        0.54      6.33 o
  -5  -7  10        2.90       -1.89      6.39 o
  -4  -7  10        1.10        7.29      4.02 o
  -3  -7  10        1.87        4.71      3.46 o
  -2  -7  10        0.10        2.18      2.93 o
  -1  -7  10        0.86        0.91      3.02 o
   0  -7  10        2.34        1.50      2.23 o
   1  -7  10        0.08       -1.43      1.64 o
   2  -7  10       11.49       14.22      1.66 o
   3  -7  10        2.32        3.40      1.68 o
   4  -7  10        2.20        0.91      1.64 o
   5  -7  10        2.71        3.06      2.36 o
   6  -7  10        3.57        5.67      2.79 o
   7  -7  10        0.55        1.81      2.53 o
   8  -7  10        1.76        2.54      5.52 o
  -7  -6  10        0.00        2.45      7.11 o
  -6  -6  10       30.77       28.74      4.60 o
  -5  -6  10        0.12       -0.96      2.60 o
  -4  -6  10        0.32        3.38      2.86 o
  -3  -6  10        4.13        7.16      3.62 o
  -2  -6  10       25.63       24.98      2.92 o
  -1  -6  10        3.34        3.66      1.78 o
   0  -6  10        4.54        4.64      1.85 o
   1  -6  10        0.23        0.49      1.55 o
   2  -6  10        0.62       -0.78      1.66 o
   3  -6  10       24.36       27.36      1.86 o
   4  -6  10        0.06        1.13      1.75 o
   5  -6  10        0.14        0.47      1.68 o
   6  -6  10        3.03        5.15      2.92 o
   7  -6  10       13.19       13.50      3.14 o
   8  -6  10        0.27       -3.02      3.02 o
  -8  -5  10        1.00        6.55      7.22 o
  -7  -5  10       11.48       18.31      6.84 o
  -6  -5  10       10.47        7.88      4.21 o
  -5  -5  10        0.38       -0.43      2.28 o
  -4  -5  10        0.17       -1.78      1.85 o
  -3  -5  10       91.02       92.97      2.87 o
  -2  -5  10        1.46        1.53      1.48 o
  -1  -5  10       73.88       69.01      1.65 o
   0  -5  10       28.91       29.66      1.49 o
   1  -5  10       29.83       24.58      1.48 o
   2  -5  10        9.26        8.73      1.26 o
   3  -5  10      133.03      142.59      2.65 o
   4  -5  10        3.33        4.63      1.77 o
   5  -5  10       15.07       14.40      2.16 o
   6  -5  10        5.40        5.76      2.09 o
   7  -5  10        1.66       -3.40      3.40 o
   8  -5  10        1.06        4.11      3.52 o
  -8  -4  10        0.96       -2.91      4.21 o
  -7  -4  10        7.97        3.61      3.89 o
  -6  -4  10        0.47        1.83      2.83 o
  -5  -4  10        0.00       -0.44      1.91 o
  -4  -4  10       47.55       55.16      2.05 o
  -3  -4  10       30.39       32.93      1.51 o
  -2  -4  10      130.40      128.82      2.25 o
  -1  -4  10      121.12      117.50      2.01 o
   0  -4  10      265.27      272.59      3.68 o
   1  -4  10      473.50      439.86      5.04 o
   2  -4  10      176.66      190.13      3.12 o
   3  -4  10        5.47        8.83      1.34 o
   4  -4  10        4.36        7.19      1.67 o
   5  -4  10       18.32       16.96      2.47 o
   6  -4  10        3.79        5.64      2.84 o
   7  -4  10        0.21        2.49      2.42 o
   8  -4  10        1.20       -3.57      3.68 o
   9  -4  10        5.21        2.07      3.98 o
  -9  -3  10        3.22        5.48      6.89 o
  -8  -3  10        0.14        0.83      4.06 o
  -7  -3  10        8.46       11.04      3.46 o
  -6  -3  10        6.60        5.68      3.38 o
  -5  -3  10        2.83        5.21      1.77 o
  -4  -3  10      153.15      133.48      2.87 o
  -3  -3  10      214.77      209.67      3.27 o
  -2  -3  10      450.11      449.18      4.55 o
  -1  -3  10        8.56        3.82      0.87 o
   0  -3  10      153.44      140.07      2.15 o
   1  -3  10      366.69      353.47      4.45 o
   2  -3  10      140.48      155.23      2.15 o
   3  -3  10       13.65       19.60      1.29 o
   4  -3  10        5.89        4.69      2.06 o
   5  -3  10        6.30        3.29      2.86 o
   6  -3  10        4.07        4.70      2.36 o
   7  -3  10        0.09        3.30      3.01 o
   8  -3  10        0.10       -3.62      3.79 o
   9  -3  10        0.82        0.34      5.99 o
  -9  -2  10       10.24        9.85      6.19 o
  -8  -2  10        3.48        5.86      3.79 o
  -7  -2  10        1.07       -1.85      2.97 o
  -6  -2  10       46.71       41.65      2.74 o
  -5  -2  10       27.55       33.38      2.54 o
  -4  -2  10       55.93       63.04      1.73 o
  -3  -2  10      118.35      115.50      1.89 o
  -2  -2  10       68.23       67.99      1.37 o
  -1  -2  10        3.43        1.95      0.83 o
   0  -2  10      586.92      569.79      5.66 o
   1  -2  10      375.24      368.18      4.06 o
   2  -2  10       51.62       65.13      1.75 o
   3  -2  10       30.32       37.66      1.35 o
   4  -2  10      109.07      101.82      2.72 o
   5  -2  10       24.73       23.31      2.44 o
   6  -2  10        6.21        7.74      2.57 o
   7  -2  10        1.26       -3.15      3.15 o
   8  -2  10        3.11        2.45      5.75 o
 -10  -1  10        0.63        1.36      6.28 o
  -9  -1  10        0.01        3.90      3.92 o
  -8  -1  10        6.16        2.71      3.50 o
  -7  -1  10       13.71       13.18      3.20 o
  -6  -1  10        1.78        2.09      2.51 o
  -5  -1  10        0.66        4.15      1.95 o
  -4  -1  10       74.67       80.28      1.72 o
  -3  -1  10      178.80      167.89      2.34 o
  -2  -1  10       51.46       59.15      1.31 o
  -1  -1  10      311.24      301.14      3.45 o
   0  -1  10       69.70       59.78      1.33 o
   1  -1  10      302.10      285.00      3.57 o
   2  -1  10      172.87      187.03      2.72 o
   3  -1  10      184.76      182.69      3.16 o
   4  -1  10       31.69       33.88      2.09 o
   5  -1  10        0.67       -2.07      2.20 o
   6  -1  10       50.49       51.02      3.71 o
   7  -1  10        2.81        3.76      3.55 o
   8  -1  10        6.94        3.48      6.22 o
 -10   0  10        0.46       -0.42      6.26 o
  -9   0  10       10.88       13.65      3.93 o
  -8   0  10        0.51       -0.93      3.35 o
  -7   0  10       62.63       58.32      3.59 o
  -6   0  10        1.62       -0.41      2.57 o
  -5   0  10       96.78       95.10      2.33 o
  -4   0  10      155.91      143.69      2.41 o
  -3   0  10      224.97      227.33      2.70 o
  -2   0  10       34.72       40.90      0.99 o
  -1   0  10      135.54      117.97      1.61 o
   0   0  10      614.57      619.92      5.90 o
   1   0  10      115.08      112.98      1.91 o
   2   0  10        3.24        5.62      1.14 o
   3   0  10      102.46       95.17      2.34 o
   4   0  10      124.17      120.70      5.17 o
   5   0  10        7.49        5.88      3.16 o
   6   0  10        6.92        9.19      4.91 o
   7   0  10        0.37       -2.39      3.64 o
   8   0  10        0.18       -0.67      6.60 o
 -10   1  10        1.76       10.14      5.93 o
  -9   1  10       10.42       12.51      3.99 o
  -8   1  10        2.99        1.79      2.95 o
  -7   1  10        8.11       16.64      2.51 o
  -6   1  10       17.83       18.31      2.24 o
  -5   1  10       28.30       31.79      1.66 o
  -4   1  10      273.96      276.98      3.28 o
  -3   1  10      105.69      104.50      1.46 o
  -2   1  10       14.98       17.91      0.79 o
  -1   1  10      144.78      134.83      1.77 o
   0   1  10     1058.16     1037.88     10.06 o
   1   1  10      476.50      453.57      5.33 o
   2   1  10       14.29       16.93      1.39 o
   3   1  10        9.18       11.12      1.93 o
   4   1  10       73.70       75.02      3.11 o
   5   1  10        6.39        6.98      3.07 o
   6   1  10        0.37       -2.03      3.61 o
   7   1  10        4.00        9.16      4.10 o
 -10   2  10        0.88       -1.58      5.61 o
  -9   2  10        0.47        0.48      2.89 o
  -8   2  10        8.55       12.97      2.93 o
  -7   2  10        9.61        8.92      3.62 o
  -6   2  10        5.26        6.76      2.21 o
  -5   2  10       61.80       63.46      2.93 o
  -4   2  10      369.90      361.02      4.25 o
  -3   2  10       96.69       86.01      1.83 o
  -2   2  10      290.36      282.87      3.22 o
  -1   2  10       65.12       64.40      1.53 o
   0   2  10      315.60      307.44      4.42 o
   1   2  10      531.97      479.20      7.98 o
   2   2  10        8.09       13.78      1.97 o
   3   2  10       74.52       76.95      2.72 o
   4   2  10       69.87       75.17      3.32 o
   5   2  10       28.65       32.53      3.96 o
   6   2  10        2.93        3.20      3.84 o
   7   2  10        5.65        9.77      5.20 o
 -10   3  10        0.33       -5.03      5.33 o
  -9   3  10        0.27       -0.73      1.63 o
  -8   3  10        2.01       -0.98      1.88 o
  -7   3  10       26.63       28.92      2.18 o
  -6   3  10       50.40       50.03      1.93 o
  -5   3  10       12.61       18.83      1.39 o
  -4   3  10       46.59       51.08      1.52 o
  -3   3  10      504.92      503.60      5.72 o
  -2   3  10       11.62       13.67      1.10 o
  -1   3  10     1379.01     1337.58     12.82 o
   0   3  10      173.94      177.19      2.96 o
   1   3  10        5.73        3.27      1.41 o
   2   3  10      100.13      110.58      3.35 o
   3   3  10       17.70       20.86      2.28 o
   4   3  10       24.17       22.67      3.01 o
   5   3  10        0.53        3.38      3.90 o
   6   3  10        0.13        1.74      6.66 o
 -10   4  10        1.72        6.64      4.50 o
  -9   4  10       13.95       16.69      4.75 o
  -8   4  10        0.61        6.89      4.26 o
  -7   4  10        0.77        1.96      1.59 o
  -6   4  10        1.52        2.60      1.40 o
  -5   4  10      113.42      122.35      2.39 o
  -4   4  10      206.61      196.52      3.04 o
  -3   4  10       46.77       47.51      1.43 o
  -2   4  10      191.03      193.53      2.80 o
  -1   4  10       75.46       81.26      2.31 o
   0   4  10       53.68       46.29      1.74 o
   1   4  10      121.98       93.68      2.76 o
   2   4  10       30.78       35.72      2.82 o
   3   4  10       48.10       49.99      3.29 o
   4   4  10       15.97       16.10      6.12 o
   5   4  10        1.03        2.19      4.58 o
   6   4  10        1.41        2.20      6.53 o
  -9   5  10        5.31        8.40      3.65 o
  -8   5  10        0.53       -2.36      3.90 o
  -7   5  10        3.61        7.38      2.49 o
  -6   5  10       37.17       34.76      1.70 o
  -5   5  10       20.54       25.54      1.43 o
  -4   5  10       19.38       23.13      1.32 o
  -3   5  10        3.41        4.34      1.29 o
  -2   5  10       76.74       81.23      2.47 o
  -1   5  10      376.92      348.92      6.20 o
   0   5  10       28.85       24.59      2.67 o
   1   5  10        0.10        1.60      1.54 o
   2   5  10       22.97       28.16      2.15 o
   3   5  10       27.73       29.85      3.82 o
   4   5  10        0.11        1.64      6.03 o
   5   5  10        0.46       -1.00      5.08 o
  -8   6  10        1.47        3.85      2.24 o
  -7   6  10        4.51        7.40      2.40 o
  -6   6  10        3.78        2.04      2.12 o
  -5   6  10       29.10       31.58      1.48 o
  -4   6  10        0.37        4.36      1.63 o
  -3   6  10       52.29       56.95      2.13 o
  -2   6  10       40.11       44.85      3.37 o
  -1   6  10      133.64      123.66      3.63 o
   0   6  10        6.35        3.40      4.63 o
   1   6  10        8.70       11.39      3.59 o
   2   6  10        6.47        4.78      1.77 o
   3   6  10        1.77        3.14      2.71 o
   4   6  10        9.34       11.05      6.57 o
  -8   7  10        2.25       -2.67      6.26 o
  -7   7  10        0.05       -3.32      3.59 o
  -6   7  10        3.42        4.51      2.47 o
  -5   7  10        3.92        3.38      2.59 o
  -4   7  10        5.36        6.24      1.64 o
  -3   7  10       47.73       49.58      2.58 o
  -2   7  10       20.92       21.77      2.42 o
  -1   7  10       31.21       36.50      3.07 o
   0   7  10       12.64       13.50      3.75 o
   1   7  10       13.58       15.34      3.40 o
   2   7  10       11.89       12.07      4.34 o
   3   7  10        0.14        3.23      7.26 o
  -8   8  10        0.98        2.34      6.50 o
  -7   8  10        4.39        1.79      3.84 o
  -6   8  10       11.95       16.09      2.45 o
  -5   8  10        0.09        0.35      2.82 o
  -4   8  10        0.22        1.92      1.74 o
  -3   8  10       30.94       30.36      2.54 o
  -2   8  10       20.61       22.59      3.60 o
  -1   8  10        0.16       -0.71      3.06 o
   0   8  10        0.58        2.30      3.43 o
   1   8  10        0.09       12.56      4.91 o
   2   8  10        8.54       12.23      7.55 o
  -7   9  10        0.13       -1.73      5.04 o
  -6   9  10        2.03        2.37      4.15 o
  -5   9  10        1.31        2.03      2.81 o
  -4   9  10        0.44       -1.18      3.19 o
  -3   9  10        0.25       -1.09      3.48 o
  -2   9  10       10.14       15.61      4.67 o
  -1   9  10        5.78       14.19      9.14 o
   0   9  10        6.46       13.97      7.47 o
  -2 -10  11        0.69       -0.80      6.71 o
  -1 -10  11        0.03       -6.01      6.01 o
   0 -10  11        3.27        8.80      5.72 o
   1 -10  11        1.19       -5.30      5.30 o
   2 -10  11        8.62       13.55      3.96 o
   3 -10  11        0.02       -3.68      3.73 o
   4 -10  11        0.19        0.39      5.74 o
   5 -10  11        0.04       -2.83      6.04 o
  -3  -9  11        4.09       -1.80      6.57 o
  -2  -9  11        6.36        5.90      6.28 o
  -1  -9  11        0.01        3.19      5.73 o
   0  -9  11       52.52       51.96      6.37 o
   1  -9  11       10.98        8.40      3.83 o
   2  -9  11        0.12        0.31      3.55 o
   3  -9  11        4.88        8.65      3.94 o
   4  -9  11        3.68       -1.57      3.58 o
   5  -9  11        0.22       -0.81      2.96 o
   6  -9  11        3.04       12.23      6.11 o
  -5  -8  11        0.37       -5.48      7.09 o
  -4  -8  11        2.35       13.12      6.73 o
  -3  -8  11        1.25        3.77      6.08 o
  -2  -8  11        0.13       -0.88      5.14 o
  -1  -8  11        0.22       -4.32      4.54 o
   0  -8  11        4.45        2.78      3.28 o
   1  -8  11        8.79       10.70      2.61 o
   2  -8  11        3.43        2.54      2.51 o
   3  -8  11       18.54       19.94      2.00 o
   4  -8  11        2.97        4.08      3.16 o
   5  -8  11        0.03       -3.04      3.04 o
   6  -8  11        5.13        8.42      2.94 o
   7  -8  11        0.22        5.08      5.70 o
  -6  -7  11        1.33       14.06      6.69 o
  -5  -7  11        0.32       -3.83      5.72 o
  -4  -7  11        0.05        2.55      3.89 o
  -3  -7  11        7.26        8.40      4.84 o
  -2  -7  11        0.29       -0.40      3.46 o
  -1  -7  11        0.56       -0.11      4.83 o
   0  -7  11       10.14       10.45      2.55 o
   1  -7  11        1.19        0.66      2.37 o
   2  -7  11        4.86        4.37      3.24 o
   3  -7  11        0.68       -1.44      1.83 o
   4  -7  11        0.98       -2.03      2.13 o
   5  -7  11        0.15        1.28      3.15 o
   6  -7  11        8.45       13.79      3.49 o
   7  -7  11        0.26        0.67      3.02 o
   8  -7  11        2.57       -4.79      5.86 o
  -7  -6  11        0.00        4.95      7.53 o
  -6  -6  11        3.59        6.01      2.88 o
  -5  -6  11        0.03        9.27      2.77 o
  -4  -6  11        3.43        4.64      5.34 o
  -3  -6  11        8.25        4.76      2.65 o
  -2  -6  11       17.92       28.61      3.46 o
  -1  -6  11        4.60        6.07      2.72 o
   0  -6  11        8.72        6.84      2.23 o
   1  -6  11       43.88       43.38      2.65 o
   2  -6  11        4.75       -0.07      2.12 o
   3  -6  11        3.21        2.04      1.80 o
   4  -6  11        5.17        4.33      2.18 o
   5  -6  11        9.24       14.63      2.28 o
   6  -6  11        1.40        2.12      3.18 o
   7  -6  11        5.92        6.03      3.44 o
   8  -6  11        0.41        0.08      3.45 o
  -7  -5  11        4.33        2.96      6.26 o
  -6  -5  11        6.30        5.92      2.74 o
  -5  -5  11        3.81        6.07      4.29 o
  -4  -5  11        4.03        4.32      2.03 o
  -3  -5  11        1.92        3.44      2.40 o
  -2  -5  11        5.19       10.87      2.39 o
  -1  -5  11      130.65      125.10      3.76 o
   0  -5  11        0.57        0.77      1.47 o
   1  -5  11        5.94       10.25      1.60 o
   2  -5  11        4.67        2.17      1.71 o
   3  -5  11       11.71       10.78      1.74 o
   4  -5  11        2.82        5.27      2.15 o
   5  -5  11        9.06       13.28      2.39 o
   6  -5  11        0.00       -0.59      2.40 o
   7  -5  11        0.01       -1.83      1.83 o
   8  -5  11        0.04        0.59      3.76 o
  -8  -4  11        0.23       -3.14      4.35 o
  -7  -4  11        2.26        4.23      3.95 o
  -6  -4  11       12.83       16.45      3.00 o
  -5  -4  11        5.72        4.96      2.01 o
  -4  -4  11       29.00       33.23      3.12 o
  -3  -4  11        0.40       -1.31      1.34 o
  -2  -4  11       10.29       10.02      1.20 o
  -1  -4  11       42.65       42.85      1.69 o
   0  -4  11        1.11        3.38      1.26 o
   1  -4  11      103.42      120.10      2.52 o
   2  -4  11       14.29       22.63      1.50 o
   3  -4  11       93.44       90.76      3.66 o
   4  -4  11      104.98      116.01      3.77 o
   5  -4  11        0.43        1.08      2.30 o
   6  -4  11        1.53        1.00      2.46 o
   7  -4  11        0.38       -0.04      2.58 o
   8  -4  11        0.06       -0.43      3.76 o
  -8  -3  11        3.93       12.76      4.40 o
  -7  -3  11        0.05        1.00      6.29 o
  -6  -3  11       15.20       16.02      2.86 o
  -5  -3  11       56.67       56.32      2.60 o
  -4  -3  11        1.48       -1.18      1.51 o
  -3  -3  11       18.48       20.24      1.31 o
  -2  -3  11       34.52       34.20      1.31 o
  -1  -3  11      618.40      592.24      7.92 o
   0  -3  11      162.94      164.27      2.65 o
   1  -3  11       66.05       42.58      1.63 o
   2  -3  11       86.39       77.48      1.87 o
   3  -3  11      114.41      127.82      2.91 o
   4  -3  11       54.48       65.42      2.90 o
   5  -3  11        0.26        1.01      2.75 o
   6  -3  11        1.40        2.42      2.54 o
   7  -3  11        2.91        4.88      3.35 o
   8  -3  11        0.81        1.65      5.59 o
  -9  -2  11        0.05        0.71      6.46 o
  -8  -2  11        2.79        6.12      4.39 o
  -7  -2  11       18.43       17.71      3.53 o
  -6  -2  11        0.12        0.19      3.23 o
  -5  -2  11        0.20        0.12      1.65 o
  -4  -2  11       52.93       51.23      1.53 o
  -3  -2  11       38.97       40.63      1.40 o
  -2  -2  11      129.48      123.23      1.97 o
  -1  -2  11      209.04      215.23      2.81 o
   0  -2  11        2.91        5.80      1.40 o
   1  -2  11        2.57       -0.97      0.97 o
   2  -2  11      329.84      326.59      4.68 o
   3  -2  11      161.33      172.74      3.46 o
   4  -2  11       11.15        8.73      2.31 o
   5  -2  11       22.86       19.50      2.57 o
   6  -2  11        3.22        8.91      3.26 o
   7  -2  11        1.58        1.13      3.61 o
   8  -2  11        0.56       -1.83      6.04 o
  -9  -1  11        0.20        3.39      5.99 o
  -8  -1  11        3.65        8.72      3.81 o
  -7  -1  11        0.03       -2.59      3.07 o
  -6  -1  11       42.28       48.69      3.62 o
  -5  -1  11       18.79       18.60      2.00 o
  -4  -1  11        0.26        1.11      1.02 o
  -3  -1  11       79.14       79.56      1.84 o
  -2  -1  11      258.90      260.16      3.08 o
  -1  -1  11      178.83      173.49      2.42 o
   0  -1  11       23.38       32.16      1.08 o
   1  -1  11       77.09       69.99      1.64 o
   2  -1  11      177.58      178.49      2.86 o
   3  -1  11       37.70       32.25      1.83 o
   4  -1  11       46.79       53.25      3.08 o
   5  -1  11        1.79        0.61      3.06 o
   6  -1  11        2.86        1.79      3.62 o
   7  -1  11        0.04        7.66      3.71 o
   8  -1  11        2.64        0.94      6.17 o
  -9   0  11        3.69        9.34      6.10 o
  -8   0  11        1.15        0.60      3.30 o
  -7   0  11        8.59        4.30      5.47 o
  -6   0  11        1.18       -0.20      2.25 o
  -5   0  11        5.65        4.63      1.85 o
  -4   0  11       33.64       27.96      1.06 o
  -3   0  11      450.09      417.59      5.49 o
  -2   0  11      513.71      494.57      5.20 o
  -1   0  11      232.20      247.73      2.99 o
   0   0  11       12.96       12.78      1.05 o
   1   0  11       62.99       64.57      1.57 o
   2   0  11      220.09      222.73      3.68 o
   3   0  11       97.02       99.45      4.30 o
   4   0  11       15.49       15.77      2.68 o
   5   0  11        0.43        2.16      3.86 o
   6   0  11        2.70        1.94      3.61 o
   7   0  11        0.03       -1.92      4.99 o
 -10   1  11        1.50       -2.36      6.22 o
  -9   1  11        4.01       -0.45      5.39 o
  -8   1  11        1.16        3.61      3.30 o
  -7   1  11        6.68        7.88      3.01 o
  -6   1  11       25.04       22.83      2.51 o
  -5   1  11        0.26        1.82      2.40 o
  -4   1  11      229.54      226.96      5.43 o
  -3   1  11      262.38      246.54      3.05 o
  -2   1  11      107.01      105.67      1.65 o
  -1   1  11       71.57       67.64      1.42 o
   0   1  11       85.88       90.87      1.97 o
   1   1  11      105.51      104.46      2.71 o
   2   1  11      465.02      437.48      7.41 o
   3   1  11       29.82       27.67      2.67 o
   4   1  11        1.83        1.17      2.61 o
   5   1  11        0.63        0.11      3.56 o
   6   1  11        7.06        6.04      3.98 o
   7   1  11        2.90       -1.09      6.62 o
 -10   2  11        0.48       11.14      5.86 o
  -9   2  11        0.31        2.41      5.48 o
  -8   2  11        1.42        2.96      3.08 o
  -7   2  11        1.10       -0.54      2.81 o
  -6   2  11       25.22       21.63      2.42 o
  -5   2  11       13.31        7.95      2.06 o
  -4   2  11       76.63       75.06      2.50 o
  -3   2  11       12.03       15.43      1.21 o
  -2   2  11      277.16      265.16      3.24 o
  -1   2  11       29.31       31.03      1.39 o
   0   2  11      490.97      501.73      8.21 o
   1   2  11        4.29        0.13      1.89 o
   2   2  11      102.93      102.15      3.42 o
   3   2  11      106.25      104.58      3.95 o
   4   2  11        3.50       11.22      3.83 o
   5   2  11       19.30       22.00      4.04 o
   6   2  11        2.80       -0.61      4.30 o
   7   2  11        0.39       -2.50      7.04 o
 -10   3  11        2.04        0.54      5.68 o
  -9   3  11        0.99        4.21      2.48 o
  -8   3  11        4.62        0.89      2.71 o
  -7   3  11        3.02        5.82      2.74 o
  -6   3  11        3.68        4.76      2.20 o
  -5   3  11        3.99        5.89      1.59 o
  -4   3  11       28.45       29.90      1.55 o
  -3   3  11      272.71      271.33      3.76 o
  -2   3  11        8.06        6.02      1.65 o
  -1   3  11      168.26      145.96      2.15 o
   0   3  11       28.02       38.31      1.82 o
   1   3  11      441.68      448.59      8.89 o
   2   3  11      116.35      102.17      3.86 o
   3   3  11        1.33        3.11      3.69 o
   4   3  11       11.29        5.00      4.12 o
   5   3  11        5.17       -1.32      6.28 o
   6   3  11        1.14        6.37      7.11 o
 -10   4  11        8.57        8.80      4.99 o
  -9   4  11        0.31        1.80      4.83 o
  -8   4  11        1.20       -1.74      2.96 o
  -7   4  11       18.87       24.85      2.07 o
  -6   4  11        4.87        5.34      1.74 o
  -5   4  11        5.38        6.10      1.71 o
  -4   4  11       54.35       54.87      1.84 o
  -3   4  11      259.24      265.39      4.53 o
  -2   4  11       88.70       80.44      2.50 o
  -1   4  11        0.45        3.19      2.16 o
   0   4  11      279.17      268.75      4.82 o
   1   4  11       91.30       88.45      3.81 o
   2   4  11       29.96       23.36      3.09 o
   3   4  11        0.14        6.64      4.10 o
   4   4  11       13.19       12.19      5.39 o
   5   4  11        2.01        5.03      7.00 o
  -9   5  11        1.25        1.18      4.14 o
  -8   5  11        1.35       -2.54      4.48 o
  -7   5  11        1.50       -0.46      3.25 o
  -6   5  11        0.58        2.91      1.94 o
  -5   5  11       12.48       15.67      1.69 o
  -4   5  11       69.68       63.00      2.56 o
  -3   5  11      153.81      151.97      3.46 o
  -2   5  11        1.13        0.34      1.83 o
  -1   5  11       29.56       31.43      5.13 o
   0   5  11      106.04      110.20      4.13 o
   1   5  11       60.79       56.25      2.52 o
   2   5  11        0.20       -2.19      2.19 o
   3   5  11        0.78       -1.53      4.26 o
   4   5  11        0.61       -4.19      4.64 o
  -8   6  11        0.49       -0.91      3.95 o
  -7   6  11        2.85        4.05      4.44 o
  -6   6  11        9.87       11.76      2.74 o
  -5   6  11       10.76       11.29      2.65 o
  -4   6  11       31.02       35.66      2.31 o
  -3   6  11       61.28       63.41      2.69 o
  -2   6  11        0.10        2.33      2.19 o
  -1   6  11       36.38       43.01      3.09 o
   0   6  11       50.02       55.05      3.87 o
   1   6  11       30.54       36.58      4.28 o
   2   6  11        2.24        1.07      4.11 o
   3   6  11        1.45        2.50      2.77 o
  -8   7  11        3.05        0.18      6.35 o
  -7   7  11       12.92       18.77      3.12 o
  -6   7  11        5.05        5.69      2.76 o
  -5   7  11       47.28       49.38      2.41 o
  -4   7  11       15.55       16.74      2.26 o
  -3   7  11        1.07        0.47      2.34 o
  -2   7  11        8.04        9.10      2.90 o
  -1   7  11       30.62       38.74      4.37 o
   0   7  11        9.21        8.02      3.25 o
   1   7  11        2.51        1.39      3.54 o
   2   7  11        8.40       10.59      4.44 o
  -7   8  11        3.12        6.19      4.17 o
  -6   8  11        0.22       -2.09      2.70 o
  -5   8  11        8.93        9.91      4.36 o
  -4   8  11        0.97       -1.96      2.22 o
  -3   8  11        0.03       -3.12      3.12 o
  -2   8  11        0.84       -2.96      4.30 o
  -1   8  11       21.51       23.64      5.07 o
   0   8  11       15.76       12.61      4.79 o
   1   8  11        4.06       -0.04      6.91 o
  -5   9  11        0.33       -1.54      3.14 o
  -4   9  11        4.89        9.03      3.50 o
  -3   9  11        0.27        5.22      4.55 o
  -2   9  11        4.43       -0.80     10.13 o
  -1 -10  12        2.92       10.90      6.53 o
   0 -10  12        1.97        3.18      5.90 o
   1 -10  12       12.54        7.09      5.93 o
   2 -10  12        1.57        2.29      5.64 o
   3 -10  12        0.97        2.78      3.95 o
   4 -10  12        2.51        1.68      3.59 o
  -3  -9  12        0.33       -2.16      7.02 o
  -2  -9  12        0.30        2.90      6.44 o
  -1  -9  12        6.71       16.26      6.22 o
   0  -9  12        0.32       -0.98      5.39 o
   1  -9  12        4.79        3.72      5.23 o
   2  -9  12        4.83        2.49      3.71 o
   3  -9  12        0.12       -3.06      3.74 o
   4  -9  12        2.25        3.28      4.86 o
   5  -9  12        0.17        5.48      3.54 o
   6  -9  12        0.13        1.73      2.71 o
  -4  -8  12        0.21        2.27      6.91 o
  -3  -8  12        1.25       -2.18      6.17 o
  -2  -8  12       14.43       15.52      3.90 o
  -1  -8  12        4.52       -0.32      3.80 o
   0  -8  12        0.48        0.02      4.39 o
   1  -8  12        0.16        1.12      3.32 o
   2  -8  12        0.57       -0.49      2.68 o
   3  -8  12        2.00        2.20      3.26 o
   4  -8  12        6.12        5.34      3.50 o
   5  -8  12        0.22       -4.12      6.77 o
   6  -8  12        0.01        6.48      6.71 o
  -5  -7  12        4.05       10.99      6.33 o
  -4  -7  12        3.14        7.38      6.30 o
  -3  -7  12        0.03       -2.18      3.71 o
  -2  -7  12        0.23        1.80      3.46 o
  -1  -7  12        7.61        6.74      3.33 o
   0  -7  12        0.59       -0.53      2.62 o
   1  -7  12        0.52        2.17      2.58 o
   2  -7  12        4.50        3.84      4.18 o
   3  -7  12       11.71        7.39      2.49 o
   4  -7  12        0.01       -1.37      2.36 o
   5  -7  12        1.53        5.01      2.20 o
   6  -7  12        2.86        2.10      3.42 o
   7  -7  12        0.47       -0.20      3.49 o
  -6  -6  12        3.69        2.28      3.03 o
  -5  -6  12        8.34       12.50      2.92 o
  -4  -6  12        1.14       -2.01      8.69 o
  -3  -6  12       11.48       11.26      2.98 o
  -2  -6  12        0.44       -3.38      3.38 o
  -1  -6  12        1.83        4.05      4.80 o
   0  -6  12        0.19        1.04      3.01 o
   1  -6  12       12.06       10.37      2.43 o
   2  -6  12        8.11        7.01      2.35 o
   3  -6  12        3.26        4.27      2.43 o
   4  -6  12        1.17        6.91      2.53 o
   5  -6  12        7.75        9.33      3.17 o
   6  -6  12        0.04        1.22      2.29 o
   7  -6  12        0.00        4.23      3.77 o
  -7  -5  12        0.44       10.83      6.42 o
  -6  -5  12        0.65        0.88      2.66 o
  -5  -5  12        3.58        3.60      2.58 o
  -4  -5  12        0.09       -2.38      2.38 o
  -3  -5  12        1.74        1.12      2.66 o
  -2  -5  12        8.31        6.59      3.13 o
  -1  -5  12       39.50       41.09      2.47 o
   0  -5  12        3.16        0.36      1.95 o
   1  -5  12      144.99      146.84      4.08 o
   2  -5  12       75.14       87.15      3.37 o
   3  -5  12        6.12        5.18      2.41 o
   4  -5  12        9.37        6.84      2.43 o
   5  -5  12        1.28        3.45      2.52 o
   6  -5  12        3.91        0.85      2.61 o
   7  -5  12        0.69        1.66      3.88 o
   8  -5  12        0.00       -0.42      5.50 o
  -8  -4  12        0.57        9.65      6.57 o
  -7  -4  12        2.91        1.20      6.42 o
  -6  -4  12        0.62       -2.45      2.45 o
  -5  -4  12        0.47        2.46      2.09 o
  -4  -4  12        4.05        6.40      1.72 o
  -3  -4  12      113.77      104.58      3.01 o
  -2  -4  12        0.15        0.94      1.23 o
  -1  -4  12        6.08        5.07      1.69 o
   0  -4  12      300.02      285.43      5.42 o
   1  -4  12       31.52       35.70      2.60 o
   2  -4  12       47.64       35.01      2.11 o
   3  -4  12       34.77       46.58      2.73 o
   4  -4  12        5.09        9.58      2.40 o
   5  -4  12       33.82       33.59      2.91 o
   6  -4  12       13.90       15.78      2.86 o
   7  -4  12        0.29        5.93      5.32 o
   8  -4  12        0.00       -5.90      5.90 o
  -8  -3  12        1.19        3.25      5.97 o
  -7  -3  12        2.07        5.24      4.02 o
  -6  -3  12        2.96        2.88      3.50 o
  -5  -3  12        0.90       -0.85      1.92 o
  -4  -3  12        0.56        1.48      1.62 o
  -3  -3  12       72.34       69.08      1.89 o
  -2  -3  12        2.28        2.35      1.20 o
  -1  -3  12       87.76       75.87      2.04 o
   0  -3  12       12.19       10.00      1.54 o
   1  -3  12      112.92      120.26      2.89 o
   2  -3  12      219.98      234.13      4.14 o
   3  -3  12      183.34      167.23      4.55 o
   4  -3  12       52.97       51.99      3.06 o
   5  -3  12        0.20        0.63      2.57 o
   6  -3  12        0.10       -2.40      5.60 o
   7  -3  12        0.48       -2.58      5.59 o
   8  -3  12        0.20       10.67      6.28 o
  -9  -2  12        2.55        6.35      6.75 o
  -8  -2  12        3.11        8.30      4.17 o
  -7  -2  12       19.43       16.44      4.83 o
  -6  -2  12        4.49       -3.40      3.40 o
  -5  -2  12       53.01       61.14      3.30 o
  -4  -2  12        1.98        4.38      1.51 o
  -3  -2  12       87.77       86.59      2.01 o
  -2  -2  12       12.63       15.35      1.24 o
  -1  -2  12       68.15       53.56      1.75 o
   0  -2  12      175.98      165.94      3.23 o
   1  -2  12       42.61       51.68      1.79 o
   2  -2  12        1.23        2.93      1.82 o
   3  -2  12        0.22       -2.26      2.26 o
   4  -2  12        0.86       -2.44      5.07 o
   5  -2  12       28.29       31.15      6.58 o
   6  -2  12        0.17        0.52      4.51 o
   7  -2  12        5.70        6.48      6.17 o
  -9  -1  12        8.88       -0.83      6.48 o
  -8  -1  12        0.12        2.99      3.95 o
  -7  -1  12        0.01       -1.78      4.46 o
  -6  -1  12        0.03       -1.71      2.37 o
  -5  -1  12       89.94       85.94      2.28 o
  -4  -1  12       55.95       58.99      1.77 o
  -3  -1  12       32.18       38.50      1.25 o
  -2  -1  12       28.07       22.33      1.19 o
  -1  -1  12       84.01       80.62      1.94 o
   0  -1  12      365.65      366.18      5.19 o
   1  -1  12      106.68      119.34      2.54 o
   2  -1  12       11.03       16.43      1.91 o
   3  -1  12        4.36        4.84      2.28 o
   4  -1  12       57.00       51.09      3.65 o
   5  -1  12        0.68       -0.23      3.39 o
   6  -1  12        1.19       -0.06      3.70 o
   7  -1  12        3.01        1.05      6.01 o
  -9   0  12        1.12        0.07      5.97 o
  -8   0  12       11.51       12.66      3.66 o
  -7   0  12       44.85       48.48      3.89 o
  -6   0  12        0.46        0.54      2.46 o
  -5   0  12        1.14       -0.18      2.41 o
  -4   0  12      135.70      138.31      2.37 o
  -3   0  12        2.97        3.35      1.04 o
  -2   0  12      102.51       93.52      1.90 o
  -1   0  12      192.30      169.14      3.03 o
   0   0  12      435.66      433.52      5.97 o
   1   0  12       31.93       37.80      1.69 o
   2   0  12        0.89        0.61      1.89 o
   3   0  12       75.24       72.69      3.31 o
   4   0  12       24.94       32.46      3.72 o
   5   0  12       10.41        8.13      3.68 o
   6   0  12       10.96       13.63      7.54 o
   7   0  12        1.29        1.61      6.24 o
  -9   1  12        0.05        3.16      5.68 o
  -8   1  12        1.50       -2.15      3.45 o
  -7   1  12       11.75        7.68      3.40 o
  -6   1  12        7.93        7.58      2.40 o
  -5   1  12      110.21      115.21      4.05 o
  -4   1  12       28.62       28.17      2.11 o
  -3   1  12        0.39        2.14      1.65 o
  -2   1  12       28.72       27.32      1.44 o
  -1   1  12      222.17      212.78      3.12 o
   0   1  12      276.09      277.05      5.05 o
   1   1  12        3.53        3.74      1.71 o
   2   1  12       32.23       39.28      2.41 o
   3   1  12       51.75       62.06      3.37 o
   4   1  12       89.53       93.07      4.77 o
   5   1  12        0.07       -1.23      3.48 o
   6   1  12        7.55       11.43      4.31 o
  -9   2  12        1.14        3.94      5.91 o
  -8   2  12        1.17       -0.51      3.16 o
  -7   2  12        0.82        5.08      3.03 o
  -6   2  12        2.99        5.53      2.60 o
  -5   2  12       17.13       20.11      2.34 o
  -4   2  12      139.45      134.47      4.06 o
  -3   2  12       11.90       16.62      1.96 o
  -2   2  12      455.24      441.80      5.32 o
  -1   2  12      109.83      116.14      2.85 o
   0   2  12      111.31      108.90      3.31 o
   1   2  12        2.79        4.05      2.02 o
   2   2  12      127.48      138.65      3.97 o
   3   2  12        2.07        1.77      2.96 o
   4   2  12        1.60       -2.53      3.15 o
   5   2  12       19.54       31.99      5.77 o
   6   2  12        0.19       -2.84      7.84 o
  -9   3  12        1.30       -3.88      5.70 o
  -8   3  12        0.02       -2.98      2.98 o
  -7   3  12       12.15       17.63      3.12 o
  -6   3  12       55.86       56.57      4.61 o
  -5   3  12        2.16        3.99      2.25 o
  -4   3  12        4.38        4.47      2.29 o
  -3   3  12        0.96        2.33      1.61 o
  -2   3  12      237.47      236.84      3.87 o
  -1   3  12      154.16      144.04      2.31 o
   0   3  12       54.46       39.21      1.95 o
   1   3  12       27.22       15.70      2.69 o
   2   3  12       38.00       48.43      3.58 o
   3   3  12      137.06      135.26      6.14 o
   4   3  12        9.03        8.47      4.41 o
   5   3  12       13.33       17.05      6.44 o
  -9   4  12        0.51       -5.37      5.37 o
  -8   4  12        0.11       -0.23      1.83 o
  -7   4  12        1.43       -2.11      2.66 o
  -6   4  12       11.55       12.53      2.88 o
  -5   4  12       89.36       99.50      8.79 o
  -4   4  12       24.19       23.49      2.33 o
  -3   4  12       25.48       27.42      1.91 o
  -2   4  12      155.39      151.67      3.43 o
  -1   4  12      215.03      192.42      4.89 o
   0   4  12        6.33        2.57      1.55 o
   1   4  12       25.89       31.57      2.15 o
   2   4  12       57.43       54.97      3.61 o
   3   4  12        0.51        3.10      4.09 o
   4   4  12        1.77        4.76      4.66 o
   5   4  12        1.47       -5.72      6.53 o
  -9   5  12        5.75       -1.00      4.81 o
  -8   5  12        9.24        8.31      5.06 o
  -7   5  12        1.05        0.76      2.41 o
  -6   5  12        0.81        2.22      2.06 o
  -5   5  12       32.01       37.49      2.40 o
  -4   5  12        0.05       -0.02      2.06 o
  -3   5  12       62.80       67.71      3.18 o
  -2   5  12      102.59      100.49      3.83 o
  -1   5  12       69.39       64.19      3.46 o
   0   5  12        0.29       -2.04      2.79 o
   1   5  12       20.39       21.91      3.12 o
   2   5  12       21.34       19.19      2.47 o
   3   5  12        9.13       17.13      6.30 o
   4   5  12        0.51        2.50      6.73 o
  -8   6  12        4.07        8.87      4.48 o
  -7   6  12       15.95       16.75      4.86 o
  -6   6  12       18.55       15.44      2.49 o
  -5   6  12        0.13        1.25      2.17 o
  -4   6  12       12.81       13.32      2.36 o
  -3   6  12       31.72       32.97      2.59 o
  -2   6  12       48.95       52.61      3.27 o
  -1   6  12       17.56       17.62      3.15 o
   0   6  12        5.22        9.22      3.10 o
   1   6  12       11.20       10.93      3.28 o
   2   6  12       15.40       25.07      4.55 o
   3   6  12        4.47        9.62      9.54 o
  -7   7  12        0.10       -1.80      4.26 o
  -6   7  12        0.26        1.89      3.03 o
  -5   7  12        3.95        4.52      1.73 o
  -4   7  12       12.92       14.50      2.46 o
  -3   7  12       26.22       30.31      3.16 o
  -2   7  12        6.85        0.72      4.24 o
  -1   7  12        3.17        2.48      3.26 o
   0   7  12        7.26       14.31      3.53 o
   1   7  12       12.55       13.38      5.42 o
  -6   8  12        0.37        0.67      3.10 o
  -5   8  12        2.55        0.98      3.30 o
  -4   8  12        0.67        3.31      3.26 o
  -3   8  12       17.89       25.05      4.74 o
  -2   8  12        6.52        4.77      4.62 o
  -1   8  12        3.97        5.56      4.66 o
   0   8  12        1.07        0.29      7.18 o
   1 -10  13        0.61        1.25      6.02 o
   2 -10  13        0.64       -5.50      5.50 o
  -2  -9  13        0.58       -0.38      6.71 o
  -1  -9  13        0.01        4.17      6.20 o
   0  -9  13        1.95        1.63      6.10 o
   1  -9  13        1.25        7.31      5.79 o
   2  -9  13        0.32       -4.48      5.37 o
   3  -9  13        0.04       -2.84      3.87 o
   4  -9  13        1.13        1.07      3.86 o
   5  -9  13        0.04       -3.68      3.68 o
  -4  -8  13        0.48        7.78      7.40 o
  -3  -8  13        0.22        2.23      5.43 o
  -2  -8  13        2.06        4.14      3.78 o
  -1  -8  13        1.64       -0.78      3.91 o
   0  -8  13        8.54        2.72      5.89 o
   1  -8  13        0.40        0.97      3.60 o
   2  -8  13        0.04        2.10      5.71 o
   3  -8  13        0.42       -1.01      2.77 o
   4  -8  13        0.20       -3.49      3.49 o
   5  -8  13        0.89       -1.89      3.85 o
   6  -8  13        1.88        4.95      3.81 o
  -5  -7  13        0.10       -1.42      7.04 o
  -4  -7  13       11.01       11.48      6.24 o
  -3  -7  13        6.59        9.97      4.31 o
  -2  -7  13       11.71       11.76      4.84 o
  -1  -7  13        0.10       -2.66      3.57 o
   0  -7  13        0.92        2.00      3.34 o
   1  -7  13        0.13        1.45      3.32 o
   2  -7  13        3.78        2.31      2.75 o
   3  -7  13        4.54        3.59      4.26 o
   4  -7  13        0.07       -2.67      2.67 o
   5  -7  13        0.74        2.00      3.83 o
   6  -7  13        1.72        4.93      3.96 o
  -6  -6  13        5.96        7.63      3.17 o
  -5  -6  13        0.23        3.04      2.92 o
  -4  -6  13       18.59       18.81      4.49 o
  -3  -6  13        3.40        3.94     11.41 o
  -2  -6  13        1.66        4.57      3.41 o
  -1  -6  13        0.12       -3.18      3.18 o
   0  -6  13       35.30       32.58      3.57 o
   1  -6  13        0.53       -0.48      3.37 o
   2  -6  13        1.17       -1.86      2.61 o
   3  -6  13        1.71        4.55      2.68 o
   4  -6  13        5.65        8.85      2.69 o
   5  -6  13        1.29        2.66      2.78 o
   6  -6  13        1.46       -3.49      4.88 o
   7  -6  13        0.97        2.47      4.07 o
  -7  -5  13        0.01       -4.25      7.09 o
  -6  -5  13        1.48        1.12      3.16 o
  -5  -5  13        0.95        4.15      3.16 o
  -4  -5  13        1.99       -0.19      2.53 o
  -3  -5  13        1.21        5.35      2.81 o
  -2  -5  13       11.11       12.40      2.79 o
  -1  -5  13       22.26       26.16      2.59 o
   0  -5  13        9.07       11.48      2.37 o
   1  -5  13        0.15       -1.46      3.02 o
   2  -5  13        0.60        3.38      2.56 o
   3  -5  13       79.63       90.10      3.67 o
   4  -5  13       31.63       34.49      2.95 o
   5  -5  13        4.59        1.75      2.74 o
   6  -5  13        5.28        4.26      4.37 o
   7  -5  13        0.09        1.00      5.30 o
  -7  -4  13        0.01       -6.11      6.77 o
  -6  -4  13        0.03        0.41      3.47 o
  -5  -4  13        5.09       10.82      2.57 o
  -4  -4  13        0.44        2.11      2.81 o
  -3  -4  13        0.63        0.69      1.97 o
  -2  -4  13       21.81       22.17      1.84 o
  -1  -4  13       85.76       90.88      3.04 o
   0  -4  13        0.38        0.24      2.15 o
   1  -4  13       39.29       25.38      2.59 o
   2  -4  13       69.20       62.56      3.78 o
   3  -4  13       52.95       60.20      4.29 o
   4  -4  13       55.95       45.90      3.10 o
   5  -4  13        2.19        4.30      3.30 o
   6  -4  13        3.01        2.95      3.49 o
   7  -4  13        2.43        3.86      5.81 o
  -8  -3  13        0.07       -6.68      6.68 o
  -7  -3  13        0.33        0.54      3.79 o
  -6  -3  13        5.92        2.22      3.91 o
  -5  -3  13       11.89        7.93      1.85 o
  -4  -3  13       13.13       12.36      1.78 o
  -3  -3  13        3.04        1.52      1.43 o
  -2  -3  13       46.84       48.62      1.62 o
  -1  -3  13       21.53       27.98      1.67 o
   0  -3  13        1.46        1.90      1.89 o
   1  -3  13       62.98       55.74      2.49 o
   2  -3  13        8.75       13.62      2.73 o
   3  -3  13       17.70       12.28      4.25 o
   4  -3  13       17.51       16.88      3.43 o
   5  -3  13        0.41        1.18      3.32 o
   6  -3  13        8.94        8.24      3.71 o
   7  -3  13        0.24        2.18      5.64 o
  -8  -2  13        0.78        3.89      4.29 o
  -7  -2  13       16.90       12.36      4.08 o
  -6  -2  13        3.86        7.15      2.84 o
  -5  -2  13        3.35        0.93      1.68 o
  -4  -2  13        2.60        4.16      1.63 o
  -3  -2  13      147.57      141.78      2.64 o
  -2  -2  13       62.58       61.86      1.74 o
  -1  -2  13       30.81       39.09      2.17 o
   0  -2  13        6.81       13.01      1.72 o
   1  -2  13       57.51       54.19      2.57 o
   2  -2  13       25.69       25.00      2.22 o
   3  -2  13       59.63       74.76     10.00 o
   4  -2  13        4.32        4.44      3.13 o
   5  -2  13        1.38        0.85      3.43 o
   6  -2  13        0.86       -2.29      3.70 o
   7  -2  13        1.45        2.78      6.15 o
  -9  -1  13        0.00       -6.02      6.64 o
  -8  -1  13        1.76        4.34      3.95 o
  -7  -1  13        5.79        9.75      3.80 o
  -6  -1  13        0.37        5.72      2.78 o
  -5  -1  13        4.75        4.66      1.57 o
  -4  -1  13       17.76       17.44      1.57 o
  -3  -1  13      277.78      258.32      3.91 o
  -2  -1  13       73.93       72.64      1.82 o
  -1  -1  13        2.57        2.26      1.31 o
   0  -1  13       28.19       23.65      1.61 o
   1  -1  13      116.23      106.70      3.35 o
   2  -1  13       89.00       89.19      3.52 o
   3  -1  13       30.63       37.24      2.87 o
   4  -1  13        1.25        3.29      3.29 o
   5  -1  13        1.69       -2.10      3.61 o
   6  -1  13        4.88       -0.46      3.90 o
   7  -1  13        1.91        2.07      6.44 o
  -9   0  13        2.33       -4.88      6.19 o
  -8   0  13        0.14       -3.82      3.82 o
  -7   0  13        0.15        0.66      4.77 o
  -6   0  13       13.72       11.12      2.60 o
  -5   0  13       43.25       40.51      2.92 o
  -4   0  13      107.00      102.07      3.03 o
  -3   0  13       42.11       34.21      1.53 o
  -2   0  13       54.23       59.27      1.67 o
  -1   0  13       35.05       40.70      2.19 o
   0   0  13       78.56       74.93      2.34 o
   1   0  13      115.99      106.33      3.40 o
   2   0  13      141.18      155.52      4.72 o
   3   0  13        4.17        5.70      2.68 o
   4   0  13        8.23        8.29      3.74 o
   5   0  13       12.54        6.35      3.96 o
   6   0  13        0.56        1.08      4.20 o
  -9   1  13        0.10        0.69      6.46 o
  -8   1  13        0.33        0.89      3.65 o
  -7   1  13        5.46        3.40      5.45 o
  -6   1  13        0.36        2.38      3.24 o
  -5   1  13        0.87        2.25      2.41 o
  -4   1  13        2.09        1.87      2.25 o
  -3   1  13      268.46      265.18      6.24 o
  -2   1  13      100.82       98.73      2.34 o
  -1   1  13       45.86       42.27      2.04 o
   0   1  13       42.08       50.91      2.15 o
   1   1  13       66.47       74.66      3.79 o
   2   1  13       76.59       69.75      3.60 o
   3   1  13        6.24        8.85      3.06 o
   4   1  13        2.81        9.63      3.62 o
   5   1  13       18.07       14.60      4.13 o
   6   1  13        5.45        2.20      4.35 o
  -9   2  13        4.82       -3.19      6.13 o
  -8   2  13        0.10        8.40      6.02 o
  -7   2  13        0.86        4.96      3.25 o
  -6   2  13        1.03        5.00      5.59 o
  -5   2  13        6.04        3.38      2.54 o
  -4   2  13      108.02      106.79      5.76 o
  -3   2  13       56.57       58.69      2.88 o
  -2   2  13       91.32       86.70      2.34 o
  -1   2  13        6.44        5.68      1.52 o
   0   2  13      293.83      284.88      6.35 o
   1   2  13      209.25      193.60      5.22 o
   2   2  13       48.65       47.74      4.33 o
   3   2  13       30.39       36.78      4.46 o
   4   2  13       35.67       43.55      4.63 o
   5   2  13        0.42       -1.03      6.06 o
  -9   3  13        5.50        4.01      6.20 o
  -8   3  13        2.73        8.98      5.79 o
  -7   3  13        2.57        6.87      4.99 o
  -6   3  13        4.26        5.27      2.98 o
  -5   3  13       10.97        9.25      3.07 o
  -4   3  13      143.90      133.08      4.33 o
  -3   3  13       53.73       58.54      3.13 o
  -2   3  13        0.41        0.47      2.57 o
  -1   3  13       38.54       41.69      1.82 o
   0   3  13      241.18      236.99      4.15 o
   1   3  13       24.71       19.50      3.12 o
   2   3  13        0.29        2.34      3.81 o
   3   3  13        0.69        0.23      3.88 o
   4   3  13        0.91        3.77      4.64 o
   5   3  13       11.43       11.01      6.80 o
  -9   4  13        3.23       -1.12      5.95 o
  -8   4  13        3.13        3.43      5.68 o
  -7   4  13        6.34        3.00      3.13 o
  -6   4  13        0.14       -2.99      2.99 o
  -5   4  13        0.45        0.40      2.96 o
  -4   4  13       70.43       69.75      5.13 o
  -3   4  13       78.21       85.40      4.30 o
  -2   4  13       22.96       27.68      2.71 o
  -1   4  13       38.52       41.75      2.98 o
   0   4  13       89.47       89.08      2.14 o
   1   4  13       52.97       49.39      2.72 o
   2   4  13        2.78        4.80      4.10 o
   3   4  13        4.20       10.88      4.50 o
   4   4  13        3.69        8.01      5.81 o
  -8   5  13        0.30       -5.28      5.28 o
  -7   5  13       26.01       34.96      2.93 o
  -6   5  13        8.86        6.88      3.71 o
  -5   5  13       36.57       40.33      2.97 o
  -4   5  13       27.04       32.02      2.90 o
  -3   5  13       17.69       19.34      2.84 o
  -2   5  13       22.59       25.42      2.92 o
  -1   5  13       68.91       73.86      3.64 o
   0   5  13       64.20       64.52      4.33 o
   1   5  13        4.06        2.28      4.72 o
   2   5  13        1.45        0.15      2.58 o
   3   5  13        6.94       -1.03      6.50 o
  -8   6  13        0.05       -3.05      4.74 o
  -7   6  13        0.71       -5.19      5.19 o
  -6   6  13        3.14        1.48      3.10 o
  -5   6  13       31.80       36.59      2.90 o
  -4   6  13        1.60        1.79      2.54 o
  -3   6  13        2.29        0.44      2.78 o
  -2   6  13        7.96        9.25      3.09 o
  -1   6  13       14.19       13.11      5.63 o
   0   6  13       27.50       19.53      3.42 o
   1   6  13        1.24        3.14      3.40 o
   2   6  13        1.34       13.79      6.80 o
  -7   7  13        0.05        1.83      4.70 o
  -6   7  13        3.35        1.50      7.47 o
  -5   7  13        2.12       -0.61      4.02 o
  -4   7  13        2.56        2.67      4.06 o
  -3   7  13        8.16        7.97      4.33 o
  -2   7  13       21.89       18.85      4.64 o
  -1   7  13       17.08       23.14      4.63 o
   0   7  13        0.42        0.30      4.71 o
  -5   8  13        3.96        5.34      5.16 o
  -4   8  13        0.96       -0.12      4.60 o
  -3   8  13        1.04       -2.53      4.71 o
  -2   8  13        0.34        8.04      7.17 o
  -1  -9  14        0.21       -5.23      6.51 o
   0  -9  14        0.00       -2.34      6.19 o
   1  -9  14        0.30        0.31      6.15 o
   2  -9  14        0.03       -5.68      5.68 o
   3  -9  14        1.18        4.74      5.52 o
  -3  -8  14        0.01       -1.72      7.06 o
  -2  -8  14        0.03        5.69      4.46 o
  -1  -8  14        0.00       -3.75      4.21 o
   0  -8  14        0.15       -0.27      4.09 o
   1  -8  14        1.54        2.61      3.91 o
   2  -8  14        1.12        6.68      5.30 o
   3  -8  14        0.02        7.37      5.53 o
   4  -8  14        0.17        5.37      5.64 o
   5  -8  14        0.94        4.26      4.20 o
  -4  -7  14        1.29       -6.73      6.73 o
  -3  -7  14        5.55       -2.19      4.39 o
  -2  -7  14        9.06        4.02      7.06 o
  -1  -7  14        0.78        0.39      3.25 o
   0  -7  14        0.16        4.73      3.75 o
   1  -7  14        5.17       10.32      3.69 o
   2  -7  14        2.54       -0.74      3.50 o
   3  -7  14        1.07       -0.39      3.62 o
   4  -7  14        2.39       -0.25      5.26 o
   5  -7  14        1.35       -0.08      4.73 o
   6  -7  14        0.01       -4.66      5.55 o
  -5  -6  14        1.18        2.50      3.51 o
  -4  -6  14        1.19        5.12      5.93 o
  -3  -6  14        1.74        0.67      3.73 o
  -2  -6  14        0.03       -0.60      3.67 o
  -1  -6  14        0.22        0.17      3.52 o
   0  -6  14       20.14       20.78      3.82 o
   1  -6  14       11.96       12.87      4.69 o
   2  -6  14        0.33       -1.70      3.36 o
   3  -6  14        0.19        2.06      3.55 o
   4  -6  14        2.40        1.47      3.43 o
   5  -6  14        0.05       -5.26      5.26 o
   6  -6  14        0.16       -5.32      5.32 o
  -6  -5  14        0.15        4.23      3.63 o
  -5  -5  14        0.39       -1.68      3.32 o
  -4  -5  14        2.33        6.95      3.38 o
  -3  -5  14        0.33       -3.02      3.04 o
  -2  -5  14        1.00       -2.84      2.84 o
  -1  -5  14       21.30       20.15      5.11 o
   0  -5  14        0.47        1.56      3.43 o
   1  -5  14        0.23       -1.27      3.12 o
   2  -5  14       13.42       16.35      3.55 o
   3  -5  14        2.92       -0.69      3.92 o
   4  -5  14        2.40        3.62      3.45 o
   5  -5  14        9.86        6.01      4.43 o
   6  -5  14        4.58       10.76      5.75 o
  -7  -4  14        0.01       -0.51      7.22 o
  -6  -4  14        0.05       -1.01      3.01 o
  -5  -4  14        2.45        0.76      2.73 o
  -4  -4  14        2.27        2.75      2.48 o
  -3  -4  14       20.28       22.64      2.30 o
  -2  -4  14        2.99        7.85      3.43 o
  -1  -4  14       15.83       18.96      2.37 o
   0  -4  14        7.31       11.35      2.25 o
   1  -4  14       42.31       53.64      4.12 o
   2  -4  14        0.01        0.54      4.29 o
   3  -4  14       44.13       38.11      5.62 o
   4  -4  14        0.13       -2.53      3.37 o
   5  -4  14        0.18        8.09      3.77 o
   6  -4  14        2.20        7.69      5.59 o
  -7  -3  14        5.66        2.25      5.20 o
  -6  -3  14        4.30        9.64      4.20 o
  -5  -3  14       17.32       19.13      2.37 o
  -4  -3  14        5.97        9.04      2.15 o
  -3  -3  14       11.94       12.99      2.25 o
  -2  -3  14       14.59       11.07      2.06 o
  -1  -3  14       24.81       23.24      2.37 o
   0  -3  14       48.84       48.44      2.60 o
   1  -3  14       20.79       27.12      2.37 o
   2  -3  14        0.72        0.17      3.25 o
   3  -3  14        2.44        7.18      3.75 o
   4  -3  14        6.16        5.14      3.49 o
   5  -3  14        3.59        4.28      5.37 o
   6  -3  14        0.45       -0.60      5.59 o
  -8  -2  14        0.54        1.05      6.84 o
  -7  -2  14        3.44        9.25      4.02 o
  -6  -2  14        1.19        2.89      3.92 o
  -5  -2  14        2.68        1.15      1.91 o
  -4  -2  14       33.00       33.60      2.05 o
  -3  -2  14        9.93       11.40      1.57 o
  -2  -2  14       33.91       31.06      1.73 o
  -1  -2  14       97.07       89.99      2.40 o
   0  -2  14       52.37       60.89      2.70 o
   1  -2  14        6.90       15.87      2.26 o
   2  -2  14        2.57        3.30      2.23 o
   3  -2  14       46.99       46.71      3.96 o
   4  -2  14        7.17        7.84      5.05 o
   5  -2  14        3.98        3.46      3.93 o
   6  -2  14        1.02        7.09      6.20 o
  -8  -1  14        3.64       -1.94      6.42 o
  -7  -1  14        0.86        2.13      3.87 o
  -6  -1  14        0.08       -1.71      3.65 o
  -5  -1  14       33.64       32.67      2.10 o
  -4  -1  14       24.65       21.77      1.79 o
  -3  -1  14        4.03        2.68      1.47 o
  -2  -1  14        4.53        4.35      1.73 o
  -1  -1  14      181.98      176.63      3.72 o
   0  -1  14      115.73      127.86      3.25 o
   1  -1  14        9.44        4.85      2.50 o
   2  -1  14       22.94       18.90      2.85 o
   3  -1  14       30.46       29.84      3.53 o
   4  -1  14       12.13       21.32      5.15 o
   5  -1  14        5.34        9.16      4.03 o
   6  -1  14        0.96       -6.11      6.33 o
  -8   0  14        0.41        6.19      6.73 o
  -7   0  14        2.79        5.84      5.02 o
  -6   0  14        0.23        1.33      3.53 o
  -5   0  14        6.51        5.61      2.56 o
  -4   0  14       28.35       27.02      2.43 o
  -3   0  14        0.32        1.79      1.55 o
  -2   0  14      155.27      148.61      2.90 o
  -1   0  14       29.47       32.21      2.02 o
   0   0  14        9.00       11.60      2.29 o
   1   0  14       13.11       14.83      2.69 o
   2   0  14       15.02       14.09      2.77 o
   3   0  14       53.30       58.78      3.51 o
   4   0  14        5.74        6.42      3.79 o
   5   0  14        0.79        7.16      7.78 o
   6   0  14        2.01        0.53      6.68 o
  -8   1  14        0.49        0.18      6.48 o
  -7   1  14        1.45       -0.21      3.68 o
  -6   1  14       20.42       21.16      3.70 o
  -5   1  14        4.05        5.40      2.62 o
  -4   1  14       15.20       17.54      2.60 o
  -3   1  14       16.33       10.74      1.49 o
  -2   1  14       75.26       71.59      2.41 o
  -1   1  14      127.93      129.26      4.36 o
   0   1  14      108.29      100.93      3.94 o
   1   1  14       26.26       27.92      3.65 o
   2   1  14       32.40       46.18      4.12 o
   3   1  14       35.74       36.58      3.40 o
   4   1  14        1.84       -0.61      3.76 o
   5   1  14        0.20        2.24      4.48 o
  -8   2  14        0.14       -6.19      6.19 o
  -7   2  14        3.89        6.19      4.99 o
  -6   2  14        2.97        5.35      9.07 o
  -5   2  14        5.41        3.52      3.86 o
  -4   2  14        0.03        2.23      2.61 o
  -3   2  14       17.68       19.73      2.73 o
  -2   2  14      192.78      187.23      3.02 o
  -1   2  14      103.58      101.27      2.77 o
   0   2  14       14.51       11.43      2.70 o
   1   2  14       19.90       19.73      2.91 o
   2   2  14       68.62       74.01      6.07 o
   3   2  14       28.60       24.86      7.50 o
   4   2  14        0.05       -6.40      6.40 o
   5   2  14        2.35       -7.06      7.06 o
  -8   3  14        2.09       12.72      6.24 o
  -7   3  14        0.27       -2.50      3.39 o
  -6   3  14        2.21       -2.16      3.23 o
  -5   3  14       18.27       24.38     10.28 o
  -4   3  14        2.73        2.52      4.51 o
  -3   3  14       87.32       97.95      4.64 o
  -2   3  14      151.26      142.27      9.89 o
  -1   3  14       18.70       17.93      1.38 o
   0   3  14        0.27       -1.74      1.74 o
   1   3  14       45.56       48.96      3.43 o
   2   3  14       26.50       23.11      4.62 o
   3   3  14        4.83       -0.72      5.13 o
   4   3  14        0.07        5.59      7.02 o
  -8   4  14        1.78       -1.05      6.11 o
  -7   4  14        0.40        1.81      5.68 o
  -6   4  14       41.23       42.40      6.24 o
  -5   4  14        0.03        2.30      3.35 o
  -4   4  14       30.37       29.62      3.72 o
  -3   4  14       20.64       25.59      3.64 o
  -2   4  14      125.96      116.65      5.42 o
  -1   4  14       14.37       12.29      3.82 o
   0   4  14       20.87       23.86      2.01 o
   1   4  14       30.10       37.73      2.95 o
   2   4  14       11.17       15.84      7.02 o
   3   4  14       14.47       13.97      7.22 o
  -8   5  14       10.21       10.63      6.01 o
  -7   5  14        1.50       -2.29      6.04 o
  -6   5  14        0.43        1.96      5.84 o
  -5   5  14        2.49       -3.33      3.33 o
  -4   5  14       45.26       49.72      4.67 o
  -3   5  14       17.09       14.89      4.12 o
  -2   5  14       12.72        4.98      5.03 o
  -1   5  14        8.06        9.22      3.09 o
   0   5  14        6.95        8.13      3.32 o
   1   5  14       42.10       47.91      4.36 o
   2   5  14       10.73        9.23      2.69 o
  -7   6  14        4.21        7.40      5.93 o
  -6   6  14        0.16        0.15      5.64 o
  -5   6  14        0.16       -2.21      5.84 o
  -4   6  14        3.97       -0.31      5.79 o
  -3   6  14       37.80       42.36      7.94 o
  -2   6  14       18.52       17.84      3.40 o
  -1   6  14       17.93       27.43      3.49 o
   0   6  14        2.41        4.00      4.37 o
   1   6  14        0.78        5.95      4.78 o
  -5   7  14        0.42        8.20      6.33 o
  -4   7  14        8.51        7.77      6.39 o
  -3   7  14        5.27        6.44      6.79 o
  -2   7  14        3.25        1.73      4.67 o
  -1   7  14        5.08        6.69      7.62 o
  -2  -8  15        0.20        0.56      6.71 o
  -1  -8  15        3.51       -3.19      6.40 o
   0  -8  15        1.54       -1.63      6.22 o
   1  -8  15        2.75        2.92      5.97 o
   2  -8  15        0.01        1.07      5.66 o
   3  -8  15        1.37        0.36      5.86 o
   4  -8  15        0.52        0.82      5.73 o
  -4  -7  15        1.11       -4.64      6.59 o
  -3  -7  15        4.08        4.15      6.88 o
  -2  -7  15        0.49       -1.44      4.42 o
  -1  -7  15        6.86       -2.34      4.25 o
   0  -7  15        9.23       11.64      4.31 o
   1  -7  15        6.53        1.02      3.99 o
   2  -7  15        2.95        0.26      3.87 o
   3  -7  15        2.40        6.80      5.82 o
   4  -7  15        1.05        5.88      5.84 o
   5  -7  15        0.65       -3.77      5.97 o
  -5  -6  15        0.03       -2.27      3.73 o
  -4  -6  15        0.69        6.82      6.30 o
  -3  -6  15        2.14       -5.66      5.66 o
  -2  -6  15        2.46        2.48      3.43 o
  -1  -6  15        4.64        2.50      4.11 o
   0  -6  15        6.23        2.43      3.87 o
   1  -6  15        3.82        1.45      3.97 o
   2  -6  15        0.39        1.94      3.73 o
   3  -6  15       28.06       33.76      9.37 o
   4  -6  15        1.13       -5.59      5.59 o
   5  -6  15        7.65        9.40      6.01 o
  -5  -5  15        2.20       -1.11      3.00 o
  -4  -5  15        0.32       -2.82      2.82 o
  -3  -5  15        1.44        4.76      4.07 o
  -2  -5  15       12.07       11.61      4.47 o
  -1  -5  15        3.09       -0.35      3.55 o
   0  -5  15        2.17        1.31      3.66 o
   1  -5  15       12.18        9.00      3.59 o
   2  -5  15       14.58       17.39      8.32 o
   3  -5  15       30.56       22.57      4.12 o
   4  -5  15        2.98        2.85      3.85 o
   5  -5  15        8.51       11.29      6.10 o
  -6  -4  15        0.58       -0.21      3.10 o
  -5  -4  15        3.51        0.21      2.77 o
  -4  -4  15        0.07        4.75      2.66 o
  -3  -4  15        1.24        1.30      2.24 o
  -2  -4  15        8.06       10.86      2.97 o
  -1  -4  15        7.12        8.70      2.98 o
   0  -4  15        1.86        7.12      3.41 o
   1  -4  15        9.63        3.55      3.40 o
   2  -4  15        2.01        1.88      3.59 o
   3  -4  15       19.96       19.75      4.04 o
   4  -4  15       19.23       23.78      4.09 o
   5  -4  15        7.18       11.01      6.11 o
   6  -4  15        3.54       -1.14      5.95 o
  -7  -3  15        0.05        1.14      7.11 o
  -6  -3  15        1.18       -2.92      6.73 o
  -5  -3  15        3.18        7.03      3.05 o
  -4  -3  15        1.59        1.90      2.47 o
  -3  -3  15       79.17       85.47      3.35 o
  -2  -3  15        7.68        7.64      2.22 o
  -1  -3  15        0.69        0.22      2.64 o
   0  -3  15        2.99        5.22      2.37 o
   1  -3  15       51.73       47.36      3.91 o
   2  -3  15       18.17       20.82      3.61 o
   3  -3  15       11.12       13.95      4.30 o
   4  -3  15        2.66       -1.20      3.68 o
   5  -3  15        0.42        8.80      6.11 o
   6  -3  15        0.15       -6.02      6.02 o
  -7  -2  15        0.99       -0.71      4.48 o
  -6  -2  15        1.46        2.52      4.13 o
  -5  -2  15        0.34       -1.05      2.98 o
  -4  -2  15       60.59       58.86      3.79 o
  -3  -2  15        3.43       -0.39      2.11 o
  -2  -2  15        0.90        2.10      2.32 o
  -1  -2  15        0.06       -1.56      2.83 o
   0  -2  15       20.98       20.06      3.16 o
   1  -2  15       33.45       35.51      2.59 o
   2  -2  15       21.44       28.76      3.74 o
   3  -2  15        3.61        9.72      3.77 o
   4  -2  15        2.34        1.94      3.70 o
   5  -2  15        4.02        5.10      6.15 o
  -8  -1  15        0.12        7.26      6.93 o
  -7  -1  15        2.92        1.68      3.98 o
  -6  -1  15        1.39        4.75      3.97 o
  -5  -1  15        2.92        5.38      2.92 o
  -4  -1  15       20.59       16.03      1.88 o
  -3  -1  15       32.69       36.44      2.52 o
  -2  -1  15       47.88       51.05      2.15 o
  -1  -1  15        8.83        4.57      2.53 o
   0  -1  15        7.89        9.69      2.74 o
   1  -1  15       82.01       89.61      7.97 o
   2  -1  15       18.92       27.11      3.20 o
   3  -1  15        0.13       -2.78      3.79 o
   4  -1  15       17.22       19.71      4.25 o
   5  -1  15        1.93        2.49      5.94 o
  -8   0  15        0.34        1.80      6.89 o
  -7   0  15        8.94        9.99      4.27 o
  -6   0  15        1.69        0.25      3.60 o
  -5   0  15       11.20       13.35      3.50 o
  -4   0  15       36.17       40.09      1.89 o
  -3   0  15       47.33       44.78      2.05 o
  -2   0  15       12.26       11.45      1.81 o
  -1   0  15       14.75       13.93      2.38 o
   0   0  15       55.40       50.08      4.04 o
   1   0  15       88.01       91.12      5.54 o
   2   0  15        2.91        5.75      3.02 o
   3   0  15        0.18        0.57      3.85 o
   4   0  15        9.17       12.48      4.41 o
   5   0  15        9.02        9.60      6.95 o
  -8   1  15        0.01       -3.32      6.91 o
  -7   1  15        2.32        1.01      4.01 o
  -6   1  15        1.70       -0.85      3.68 o
  -5   1  15        0.45       -0.67      4.03 o
  -4   1  15       52.76       48.43      3.17 o
  -3   1  15       34.38       34.49      2.54 o
  -2   1  15        3.61        4.93      1.72 o
  -1   1  15       66.21       59.79      2.50 o
   0   1  15      109.09      113.33      4.44 o
   1   1  15       65.75       62.39      4.43 o
   2   1  15        0.36        4.46      4.28 o
   3   1  15       16.34       17.94      5.95 o
   4   1  15        1.32       -4.46      6.73 o
  -8   2  15        4.08        9.07      6.40 o
  -7   2  15        0.43        3.34      6.08 o
  -6   2  15        0.31       -1.85      3.49 o
  -5   2  15       17.79       15.58      4.50 o
  -4   2  15       24.91       22.35      3.74 o
  -3   2  15        3.11        6.56      3.52 o
  -2   2  15        1.13        1.40      1.61 o
  -1   2  15       54.60       48.61      2.39 o
   0   2  15       57.03       58.54      3.53 o
   1   2  15       43.08       43.40      4.72 o
   2   2  15        0.01        1.83      6.87 o
   3   2  15        0.79        1.74      4.69 o
   4   2  15        5.19        7.57      6.46 o
  -8   3  15        1.10        7.17      6.48 o
  -7   3  15        3.73        0.47      5.91 o
  -6   3  15        0.15       -1.57      3.76 o
  -5   3  15       15.13       23.78      3.85 o
  -4   3  15       64.64       64.72      4.38 o
  -3   3  15        4.75        2.83      3.55 o
  -2   3  15       16.80       16.32      3.75 o
  -1   3  15      123.38      128.11      4.00 o
   0   3  15       59.51       70.45      2.98 o
   1   3  15        5.63        1.29      5.79 o
   2   3  15        0.07       -3.88      6.13 o
   3   3  15       10.87        4.51      4.99 o
  -7   4  15        1.87        4.35      6.35 o
  -6   4  15       11.20       12.59      6.30 o
  -5   4  15       10.61       13.17      3.78 o
  -4   4  15       14.78       20.35      4.77 o
  -3   4  15        7.91        9.62      3.75 o
  -2   4  15       19.20       21.44      4.58 o
  -1   4  15       32.33       29.13      4.07 o
   0   4  15       33.98       28.38      4.54 o
   1   4  15        3.41        1.25      5.72 o
   2   4  15        9.93       13.66      7.37 o
  -7   5  15        0.14       -3.32      6.60 o
  -6   5  15       12.75       15.39      6.55 o
  -5   5  15        2.98        2.96      6.57 o
  -4   5  15        0.70        5.28      6.48 o
  -3   5  15        0.91        4.31      4.02 o
  -2   5  15       23.94       26.93      4.29 o
  -1   5  15       31.38       34.33      8.73 o
   0   5  15        0.54        0.40      4.45 o
   1   5  15        1.27       -6.19      6.46 o
  -6   6  15        5.98        5.28      6.69 o
  -5   6  15        3.46        7.22      6.69 o
  -4   6  15        3.70        3.27      6.80 o
  -3   6  15        1.81       -6.46      6.46 o
  -2   6  15        9.97        7.15      6.89 o
  -1   6  15       13.29       19.14      7.44 o
   0  -8  16        6.70       -2.38      6.68 o
   1  -8  16        0.09       -6.68      6.68 o
  -2  -7  16        0.01       -4.12      8.03 o
  -1  -7  16        0.44       -6.42      6.42 o
   0  -7  16        0.21        3.08      6.24 o
   1  -7  16        0.60        1.51      6.11 o
   2  -7  16        3.03        6.22      6.24 o
   3  -7  16        1.43        7.77      5.86 o
  -4  -6  16        1.43       12.17      6.53 o
  -3  -6  16        0.03       -2.00      6.77 o
  -2  -6  16        2.15        3.35      4.20 o
  -1  -6  16        5.10        4.13      3.92 o
   0  -6  16        0.14       -0.02      4.17 o
   1  -6  16        5.37        6.59      4.98 o
   2  -6  16        0.29       -0.12      8.52 o
   3  -6  16       18.55       24.06      6.44 o
   4  -6  16        4.91       11.56      5.84 o
  -5  -5  16        0.42       -1.99      3.11 o
  -4  -5  16        0.15       -2.69      2.96 o
  -3  -5  16        6.43       -5.88      6.08 o
  -2  -5  16        0.64       -1.47      4.03 o
  -1  -5  16       12.68       12.73      3.99 o
   0  -5  16        5.02        2.25      3.78 o
   1  -5  16        0.12        2.24      5.52 o
   2  -5  16        1.06        1.48      3.89 o
   3  -5  16        4.63        2.78      4.05 o
   4  -5  16        3.45       12.61      5.84 o
   5  -5  16        0.25        3.16      6.04 o
  -6  -4  16        0.21        3.74      7.58 o
  -5  -4  16        0.04        0.16      3.19 o
  -4  -4  16       16.60       18.30      2.70 o
  -3  -4  16       17.51       19.22      2.92 o
  -2  -4  16        9.31        8.61      4.03 o
  -1  -4  16        3.53        5.19      3.77 o
   0  -4  16        4.27        1.76      3.88 o
   1  -4  16        3.22       12.57      4.02 o
   2  -4  16        0.78        2.93      3.99 o
   3  -4  16        6.74        7.11      6.20 o
   4  -4  16        0.68        2.10      5.93 o
   5  -4  16        0.48        1.51      6.08 o
  -6  -3  16        0.29        0.36      7.22 o
  -5  -3  16        2.35        3.21      3.01 o
  -4  -3  16        4.12        6.61      2.69 o
  -3  -3  16       13.40        8.59      2.70 o
  -2  -3  16        3.74        1.35      2.60 o
  -1  -3  16       26.43       31.36      4.25 o
   0  -3  16       10.77       18.65      3.78 o
   1  -3  16        1.58        1.22      3.70 o
   2  -3  16        2.15        3.92      3.91 o
   3  -3  16        9.56       13.06      4.10 o
   4  -3  16       12.02       18.08      5.67 o
   5  -3  16        0.05        9.65      6.46 o
  -7  -2  16        1.13        2.16      7.00 o
  -6  -2  16        0.50       -2.30      4.24 o
  -5  -2  16        0.08        0.46      2.26 o
  -4  -2  16        0.06       -1.21      2.44 o
  -3  -2  16       13.11       10.97      2.72 o
  -2  -2  16       15.99       10.74      4.13 o
  -1  -2  16       51.30       53.04      6.23 o
   0  -2  16        0.25        1.37      2.98 o
   1  -2  16        0.23        3.58      3.88 o
   2  -2  16       17.62       20.84      4.19 o
   3  -2  16        2.04        0.07      4.05 o
   4  -2  16        2.12        6.41      4.32 o
   5  -2  16        0.81       -1.38      6.51 o
  -7  -1  16        2.48       11.68      7.28 o
  -6  -1  16        3.51        6.44      4.30 o
  -5  -1  16        0.31       -2.16      4.00 o
  -4  -1  16        9.73        7.49      3.08 o
  -3  -1  16       27.35       25.13      2.54 o
  -2  -1  16       10.95        9.92      2.66 o
  -1  -1  16        8.51        9.70      3.74 o
   0  -1  16       23.39       33.37      4.68 o
   1  -1  16        2.93        7.06      3.16 o
   2  -1  16       20.52       25.07      4.09 o
   3  -1  16       34.29       39.16      4.66 o
   4  -1  16        2.07        6.59      4.40 o
  -7   0  16        0.43        7.11      6.82 o
  -6   0  16        0.36       -1.07      5.33 o
  -5   0  16        8.96       12.14      3.84 o
  -4   0  16        0.24        1.46      3.83 o
  -3   0  16       20.08       20.08      2.12 o
  -2   0  16       58.72       68.66      2.92 o
  -1   0  16       99.55      106.06      5.22 o
   0   0  16        0.26       -1.17      4.02 o
   1   0  16       29.30       27.43      4.52 o
   2   0  16       43.75       49.73      7.35 o
   3   0  16        3.09        2.14      6.46 o
   4   0  16        3.46       -6.69      6.69 o
  -7   1  16        9.57        5.75      6.77 o
  -6   1  16        0.14       -3.18      3.93 o
  -5   1  16        0.04        2.19      3.83 o
  -4   1  16        0.67       -1.06      5.13 o
  -3   1  16       41.32       35.59      3.99 o
  -2   1  16       40.48       44.69      3.16 o
  -1   1  16       31.58       32.26      2.42 o
   0   1  16        3.19        1.59      4.24 o
   1   1  16       29.42       35.80      7.76 o
   2   1  16       16.30       17.72      4.70 o
   3   1  16        8.16        9.53      6.80 o
   4   1  16        0.21        1.36      7.06 o
  -7   2  16        1.21       -2.38      6.53 o
  -6   2  16       18.51       22.50      6.77 o
  -5   2  16        1.02        1.41      3.77 o
  -4   2  16        9.29        7.67      3.90 o
  -3   2  16       78.56       87.24      4.97 o
  -2   2  16       34.94       33.45      3.95 o
  -1   2  16        0.98        0.56      3.53 o
   0   2  16       12.64        9.29      5.90 o
   1   2  16       22.60       23.98      4.60 o
   2   2  16       10.38        5.16      4.82 o
   3   2  16        9.55        3.79      6.51 o
  -7   3  16        6.28        5.86      6.99 o
  -6   3  16        0.53        8.71      6.48 o
  -5   3  16        3.21        0.79      3.77 o
  -4   3  16       17.64       22.11      3.98 o
  -3   3  16       20.44       19.29      3.99 o
  -2   3  16       14.20        9.93      4.22 o
  -1   3  16        5.29        9.91      4.30 o
   0   3  16       19.14       22.67      2.41 o
   1   3  16       41.62       44.34      7.06 o
   2   3  16       11.77        8.22      6.69 o
  -6   4  16        1.39       -6.64      6.64 o
  -5   4  16        4.31        4.83      6.33 o
  -4   4  16        3.54        8.31      6.57 o
  -3   4  16       21.80       24.03      4.29 o
  -2   4  16       21.45       19.51      4.42 o
  -1   4  16        6.85        5.77      4.44 o
   0   4  16       14.04       14.01      4.75 o
   1   4  16        8.14        7.50      1.91 o
  -5   5  16        1.86       -1.94      6.99 o
  -4   5  16       16.21       30.10      7.09 o
  -3   5  16       16.62       22.72      7.02 o
  -2   5  16        0.24        0.65      6.93 o
  -1   5  16        0.13       -7.11      7.11 o
   0   5  16        1.18        3.57      7.38 o
   0  -7  17        0.41       -1.89      6.64 o
   1  -7  17        0.69        6.82      7.09 o
  -2  -6  17        0.76       -1.00      6.91 o
  -1  -6  17        0.26        2.72      4.57 o
   0  -6  17        0.17        2.63      7.59 o
   1  -6  17        1.27        1.71      6.46 o
   2  -6  17        1.79       13.86      6.79 o
   3  -6  17        0.01        8.20      6.33 o
  -4  -5  17        0.63        0.24      3.55 o
  -3  -5  17       13.38        7.51      6.26 o
  -2  -5  17        0.13       -6.26      6.55 o
  -1  -5  17        1.44        2.47      4.44 o
   0  -5  17        0.18        4.89      4.33 o
   1  -5  17       18.62       21.66      4.50 o
   2  -5  17        2.68        6.50      6.39 o
   3  -5  17        1.05       11.52      6.57 o
  -5  -4  17        0.03        5.71      3.50 o
  -4  -4  17       13.16       13.43      5.18 o
  -3  -4  17        0.15        0.55      4.43 o
  -2  -4  17        0.18       -6.13      6.13 o
  -1  -4  17        5.11        9.27      6.26 o
   0  -4  17        6.61       11.72      4.09 o
   1  -4  17        0.22       -2.56      4.21 o
   2  -4  17        6.30        9.97      4.32 o
   3  -4  17        0.08       -3.77      6.50 o
   4  -4  17        0.06       -0.45      6.64 o
  -5  -3  17        4.08        9.84      3.78 o
  -4  -3  17        5.39       -0.88      2.74 o
  -3  -3  17        0.10       -2.73      2.73 o
  -2  -3  17       10.97       13.76      2.91 o
  -1  -3  17        1.48        5.74      4.12 o
   0  -3  17        4.61        1.51      3.85 o
   1  -3  17        4.82        7.97      4.37 o
   2  -3  17        4.12        6.56      6.71 o
   3  -3  17        0.08        4.59      4.34 o
   4  -3  17        1.41       -4.14      6.33 o
  -6  -2  17        0.07       -0.83      7.47 o
  -5  -2  17        0.03       -1.23      2.57 o
  -4  -2  17        2.57        3.82      2.93 o
  -3  -2  17       21.60       24.47      3.77 o
  -2  -2  17        0.02       -0.46      2.68 o
  -1  -2  17        0.61       -0.25      2.70 o
   0  -2  17        4.94        5.92      4.08 o
   1  -2  17       33.66       38.32      4.26 o
   2  -2  17        5.03        4.37      4.35 o
   3  -2  17        3.94        5.06      4.38 o
   4  -2  17        7.20        7.58      6.79 o
  -6  -1  17        2.64        3.70      6.97 o
  -5  -1  17        3.95        3.40      7.05 o
  -4  -1  17       10.46        9.43      2.49 o
  -3  -1  17        3.13       -0.85      2.84 o
  -2  -1  17        0.37        2.97      2.66 o
  -1  -1  17       16.21       15.51      2.83 o
   0  -1  17       55.60       57.69      4.86 o
   1  -1  17        3.27       -4.99      6.20 o
   2  -1  17        0.02       -3.48      6.19 o
   3  -1  17        0.34       -2.07      5.22 o
  -6   0  17        0.02       -6.02      6.02 o
  -5   0  17        0.19       -4.98      8.17 o
  -4   0  17        4.30        9.33      3.97 o
  -3   0  17       14.46       18.08      3.43 o
  -2   0  17        4.87        7.08      2.86 o
  -1   0  17       27.95       27.79      3.00 o
   0   0  17       32.71       38.80      5.52 o
   1   0  17       21.33       30.94      4.86 o
   2   0  17        5.91        2.63      6.48 o
   3   0  17        0.15        1.27      6.95 o
  -6   1  17        1.08        1.85      6.60 o
  -5   1  17       22.95       17.09      4.32 o
  -4   1  17       13.22        7.96      5.25 o
  -3   1  17        0.02        3.77      6.12 o
  -2   1  17       13.32       16.40      2.44 o
  -1   1  17       36.50       36.12      3.31 o
   0   1  17       26.96       37.81      5.01 o
   1   1  17       11.53       14.37      4.84 o
   2   1  17        1.46        3.96      6.22 o
  -6   2  17        7.54        1.94      6.66 o
  -5   2  17        9.35       17.24      6.71 o
  -4   2  17        3.51        4.23      4.21 o
  -3   2  17        1.01        2.44      4.21 o
  -2   2  17       25.23       29.95      4.18 o
  -1   2  17       55.25       57.84      2.35 o
   0   2  17        7.84        4.26      3.06 o
   1   2  17        0.03       -6.35      6.35 o
   2   2  17        5.74       12.56      5.23 o
  -6   3  17        0.65        0.87      6.77 o
  -5   3  17        7.29        2.61      6.62 o
  -4   3  17        0.13        0.85      6.62 o
  -3   3  17        0.90       -1.87      4.18 o
  -2   3  17        9.64        7.85      4.24 o
  -1   3  17       33.50       39.48      5.07 o
   0   3  17        1.40       -1.87      1.87 o
   1   3  17        0.37       -7.46      7.46 o
  -5   4  17        0.65        0.69      6.89 o
  -4   4  17        3.22        0.34      6.89 o
  -3   4  17        4.75       -0.85      6.82 o
  -2   4  17       15.11       27.27      7.62 o
  -1   4  17        7.65        5.68      7.42 o
  -2  -5  18        1.43        6.15      7.17 o
  -1  -5  18        0.47        7.98      6.22 o
   0  -5  18        0.36       -4.40      4.57 o
   1  -5  18        0.04        2.14      6.84 o
   2  -5  18        1.29       -6.60      6.60 o
  -3  -4  18        6.09       11.15      3.60 o
  -2  -4  18        0.23        4.39      6.62 o
  -1  -4  18       12.99       17.69      6.20 o
   0  -4  18        0.58        1.99      4.89 o
   1  -4  18        4.45        1.11      4.62 o
   2  -4  18        3.42        8.89      6.68 o
  -4  -3  18       12.10       11.77      3.49 o
  -3  -3  18        5.97       11.70      3.10 o
  -2  -3  18        9.87       12.54      3.14 o
  -1  -3  18        0.88        6.64      6.48 o
   0  -3  18        3.44        5.35      6.57 o
   1  -3  18        0.14        2.69      4.58 o
   2  -3  18        2.85        3.14      4.78 o
  -5  -2  18        0.37       -1.39      2.95 o
  -4  -2  18        0.20       -2.47      2.93 o
  -3  -2  18        0.48        4.42      3.31 o
  -2  -2  18        7.47       10.08      2.99 o
  -1  -2  18       20.06       27.57      3.19 o
   0  -2  18        1.28       -5.52      6.30 o
   1  -2  18        8.14        5.90      6.55 o
   2  -2  18       15.32       20.81      6.37 o
  -5  -1  18        7.55        6.97      7.44 o
  -4  -1  18        2.07        4.29      2.55 o
  -3  -1  18       26.31       30.63      3.35 o
  -2  -1  18       14.92       17.68      2.98 o
  -1  -1  18        0.60        4.81      2.96 o
   0  -1  18        4.46        1.91      4.42 o
   1  -1  18        8.53       16.46      6.11 o
   2  -1  18        9.53        3.79      6.93 o
  -5   0  18        1.74        4.03      7.15 o
  -4   0  18        1.08        4.81      4.53 o
  -3   0  18        5.70        1.89      3.17 o
  -2   0  18       14.00       15.96      3.17 o
  -1   0  18        3.65        7.90      2.86 o
   0   0  18        8.91        6.80      4.79 o
   1   0  18        8.22        5.99      6.62 o
   2   0  18        9.88        7.82      7.06 o
  -5   1  18        0.01       -5.73      7.00 o
  -4   1  18       17.51       23.17      4.80 o
  -3   1  18       17.89       18.73      4.57 o
  -2   1  18        1.30        0.56      3.86 o
  -1   1  18        0.06        1.44      3.14 o
   0   1  18       20.15       33.67      7.78 o
   1   1  18        6.37        5.80      5.15 o
  -5   2  18        1.48        9.69      7.35 o
  -4   2  18        3.07       -6.17      6.17 o
  -3   2  18       10.08       12.26      4.60 o
  -2   2  18        4.24        4.76      5.01 o
  -1   2  18        0.04       -2.58      2.58 o
   0   2  18       23.40       19.84      3.30 o
  -4   3  18        1.83       -0.04      7.15 o
  -3   3  18       23.27       26.49      7.66 o
  -2   3  18        0.07        6.69      7.42 o
  -1   3  18        3.32        9.67      6.91 o
  -2  -3  19        3.06        3.40      3.61 o
  -1  -3  19        1.84       -1.40      6.06 o
   0  -3  19       19.42       25.02      7.44 o
  -3  -2  19        0.07        3.13      3.40 o
  -2  -2  19        1.99        3.63      3.10 o
  -1  -2  19        3.29        1.63      6.69 o
   0  -2  19        7.16       18.49      7.38 o
  -3  -1  19        4.31        8.48      3.16 o
  -2  -1  19        5.43        0.38      3.33 o
  -1  -1  19       20.74       24.34      4.61 o
   0  -1  19       13.10       22.37      7.31 o
  -3   0  19       10.92       11.01      2.43 o
  -2   0  19       10.41        6.05      3.14 o
  -1   0  19        1.46        1.27      3.47 o
   0   0  19        8.77        6.17      3.59 o
  -2   1  19       11.21       12.13      1.72 o
 
